# Supplementary material for: Status of psychological health of students following the extended university closure in Bangladesh: Results from a web-based cross-sectional study
Source: PLOS Glob Public Health. 2022 Mar 31;2(3):e0000315. doi: 10.1371/journal.pgph.0000315 (PMC10021959; doi:10.1371/journal.pgph.0000315)
Supplement: S1 Data — (XLSX) [file pgph.0000315.s002.xlsx]

## Sheet: Sheet1
Effects of extended university closure on students’ psychological health in Bangladesh: Results from a web-based cross-sectional study
Md. Jamal Hossain*, Foyez Ahmmed*, Labony Khandoker, S. M. Abdur Rahman, Asaduzzaman Hridoy, Farhana Alam Ripa, Talha Bin Emran, Md. Rabiul Islam, Saikat Mitra, Morshed Alam
Title of the study: Major depressive and generalized anxiety disorders among university students during the second wave of COVID-19 outbreak in Bangladesh
Name	Age	Sex	U_TYPE	Study_year	Division	Living_area	Total_family_member	PHQ_1	PHQ_2	PHQ_3	PHQ_4	PHQ_5	PHQ_6	PHQ_7	PHQ_8	PHQ_9	GAD_1	GAD_2	GAD_3	GAD_4	GAD_5	GAD_6	GAD_7	Afraid_completing_graduation	Getting_a_job	Spending_distancing_period	Job_family_head	Change_family_income	Family_member_lost_job	Lost_your_job
Apou Ahmed	23	Male	Public University	4th/5th year	Dhaka	Rural	5	Several days	Several days	More than half the days	Several days	Several days	Several days	Several days	Several days	Several days	Several days	Several days	Several days	Several days	Several days	Several days	More than half the days	Yes	Yes	No	Government Job	Less than before	Yes	Yes
Mukta Chowdhury	23	Female	Other	4th/5th year	Chattogram	Rural	5	Several days	Several days	Not at all	Not at all	Nearly everyday	Several days	Nearly everyday	Not at all	Several days	Several days	Several days	Nearly everyday	Not at all	Several days	Several days	Not at all	Yes	Yes	Yes	Other	Less than before	No	Yes
Rakibul Kabir	23	Male	Public University	Masters	Chattogram	Rural	9	Several days	Several days	More than half the days	Several days	Not at all	Not at all	Not at all	More than half the days	Nearly everyday	Several days	Not at all	Several days	More than half the days	Not at all	More than half the days	More than half the days	Yes	Yes	No	Farming	Same as before	No	No
Mukta Chowdhury	23	Female	Other	4th/5th year	Chattogram	Rural	5	Not at all	Several days	Not at all	Not at all	Not at all	Several days	Not at all	Not at all	Not at all	Several days	Nearly everyday	Several days	Several days	More than half the days	Several days	Not at all	Yes	Yes	Yes	Other	Less than before	No	Yes
Arif	24	Male	Public University	4th/5th year	Chattogram	Urban	7	Several days	Several days	Several days	Several days	Several days	Several days	Several days	Several days	Several days	Several days	Nearly everyday	Nearly everyday	Nearly everyday	Several days	Several days	Several days	Yes	Yes	Yes	Private Job	Less than before	Yes	Yes
Robin	24	Male	Public University	4th/5th year	Rangpur	Rural	4	Several days	Several days	Nearly everyday	Several days	Nearly everyday	Not at all	Not at all	Not at all	Not at all	Not at all	Not at all	Not at all	Not at all	Not at all	Not at all	Not at all	No	Yes	Yes	Government Job	More than before	No	Yes
Sumaiya fahmedah tanha	24	Female	Other	4th/5th year	Dhaka	Urban	2	Nearly everyday	Not at all	Nearly everyday	Nearly everyday	Nearly everyday	Nearly everyday	Not at all	Not at all	Not at all	Not at all	Not at all	Nearly everyday	Not at all	Not at all	Nearly everyday	Nearly everyday	Yes	Yes	No	Private Job	Less than before	No	No
sayed afridi	23	Male	Public University	4th/5th year	Chattogram	Rural	6	Several days	Not at all	Not at all	Not at all	Several days	Several days	Several days	Several days	Not at all	Several days	Not at all	Several days	Not at all	Not at all	Several days	Several days	Yes	Yes	Yes	Private Job	Less than before	No	Yes
Md. Sohel Miah	24	Male	Other	4th/5th year	Chattogram	Rural	12	Not at all	Several days	Nearly everyday	Not at all	Not at all	Not at all	Not at all	Not at all	Not at all	Not at all	Not at all	Nearly everyday	Not at all	Several days	Several days	Nearly everyday	Yes	Yes	Yes	Government Job	Less than before	Yes	Yes
Mohammad Moharam ali	24	Male	Other	4th/5th year	Chattogram	Rural	11	Several days	Several days	More than half the days	Several days	Several days	More than half the days	Several days	Not at all	Several days	Not at all	Not at all	More than half the days	Not at all	More than half the days	More than half the days	More than half the days	Yes	Yes	No	Other	Less than before	Yes	Yes
Md Razaul Islam	23	Male	Other	2nd year	Dhaka	Urban	6	Several days	Not at all	Several days	Nearly everyday	Several days	Not at all	More than half the days	Not at all	Nearly everyday	Not at all	Not at all	Nearly everyday	Several days	Several days	Several days	More than half the days	Yes	Yes	No	Own Business	Less than before	No	Yes
Kawsar ahmed topu	23	Male	Public University	3rd year	Chattogram	Rural	6	Nearly everyday	Several days	Several days	Nearly everyday	Several days	Several days	Several days	Several days	Nearly everyday	Nearly everyday	More than half the days	Several days	Several days	Nearly everyday	Nearly everyday	Several days	Yes	Yes	Yes	Own Business	Less than before	No	No
Sifat	24	Male	Public University	4th/5th year	Dhaka	Rural	6	Not at all	Not at all	Nearly everyday	Not at all	Several days	Not at all	Not at all	Not at all	Not at all	Not at all	Not at all	Not at all	Not at all	Not at all	Several days	Nearly everyday	Yes	Yes	Yes	Own Business	Less than before	No	No
Rukon	24	Male	Public University	4th/5th year	Dhaka	Urban	4	More than half the days	More than half the days	More than half the days	Not at all	Not at all	Several days	Not at all	Not at all	Not at all	Not at all	Not at all	Not at all	Not at all	Not at all	Not at all	Not at all	No	No	Yes	Government Job	More than before	Yes	Yes
MD. Fazle Rabbi	22	Male	Public University	3rd year	Chattogram	Urban	6	Several days	Several days	Nearly everyday	Nearly everyday	Not at all	Not at all	Not at all	Not at all	Not at all	Several days	Not at all	Several days	Not at all	Several days	Several days	Not at all	Yes	Yes	Yes	Government Job	Same as before	No	Yes
Ratna akter	20	Female	Public University	3rd year	Chattogram	Rural	6	Not at all	Not at all	Not at all	Not at all	Nearly everyday	Not at all	Not at all	Not at all	Not at all	Not at all	Not at all	Not at all	Not at all	Not at all	Not at all	Not at all	Yes	Yes	Yes	Farming	Less than before	No	Yes
Md. SafayetHossain	22	Male	Public University	3rd year	Chattogram	Rural	9	Not at all	Not at all	Not at all	More than half the days	Nearly everyday	Several days	Nearly everyday	Several days	Not at all	Several days	Several days	Nearly everyday	Several days	Not at all	Nearly everyday	Not at all	Yes	No	Yes	Government Job	Same as before	No	No
Rashed Ibne Daud	24	Male	Other	Masters	Chattogram	Urban	5	Nearly everyday	More than half the days	Not at all	Not at all	Not at all	Several days	Several days	More than half the days	More than half the days	Not at all	Not at all	Not at all	Nearly everyday	More than half the days	More than half the days	Several days	No	No	No	Own Business	Same as before	No	Yes
Fatema Akter Akhi	22	Female	Other	4th/5th year	Dhaka	Urban	5	Several days	Several days	Several days	Several days	Several days	Nearly everyday	Several days	Not at all	Not at all	Several days	Nearly everyday	Several days	Several days	Not at all	Nearly everyday	Nearly everyday	Yes	Yes	Yes	Own Business	Less than before	No	Yes
Khadiza Akter	22	Female	Public University	3rd year	Chattogram	Rural	4	Several days	Several days	Several days	Not at all	Not at all	Several days	Not at all	Not at all	Not at all	Not at all	Not at all	Several days	Several days	Not at all	Several days	Several days	Yes	Yes	Yes	Government Job	Less than before	No	Yes
Saima Akter	21	Female	Public University	3rd year	Chattogram	Urban	4	Several days	Nearly everyday	Several days	Several days	Not at all	Several days	Not at all	Not at all	Several days	Several days	Several days	Several days	More than half the days	Not at all	Several days	Several days	Yes	Yes	Yes	Government Job	Less than before	No	Yes
Ismay Ahammad	22	Male	Public University	3rd year	Chattogram	Rural	4	Not at all	Several days	Not at all	Nearly everyday	Not at all	Not at all	Not at all	Not at all	Not at all	Nearly everyday	Several days	Several days	Not at all	Several days	Nearly everyday	Nearly everyday	Yes	Yes	Yes	Government Job	Less than before	No	Yes
Nadira Akter	20	Female	Private University	1st year	Dhaka	Rural	3	More than half the days	More than half the days	Not at all	Not at all	Not at all	Nearly everyday	Not at all	Not at all	Nearly everyday	Nearly everyday	More than half the days	Nearly everyday	More than half the days	Not at all	Nearly everyday	More than half the days	Yes	Yes	Yes	Private Job	More than before	No	No
Anjuman Ara	22	Female	Public University	3rd year	Dhaka	Rural	6	Several days	Several days	Several days	Nearly everyday	Several days	Several days	More than half the days	Not at all	Several days	Several days	Several days	Several days	Several days	Several days	More than half the days	Several days	Yes	Yes	No	Private Job	Less than before	No	Yes
Md. Shorab Hossain	23	Male	Public University	4th/5th year	Sylhet	Rural	5	Nearly everyday	Nearly everyday	Nearly everyday	Nearly everyday	Nearly everyday	Nearly everyday	Nearly everyday	Nearly everyday	Nearly everyday	Nearly everyday	Nearly everyday	Nearly everyday	Nearly everyday	Nearly everyday	Nearly everyday	Nearly everyday	Yes	Yes	No	Private Job	Less than before	Yes	Yes
Main Uddin	21	Male	Public University	3rd year	Chattogram	Urban	6	More than half the days	Not at all	Not at all	Not at all	Not at all	Not at all	Not at all	Not at all	Not at all	Not at all	Not at all	Not at all	Not at all	Not at all	Not at all	Not at all	Yes	Yes	Yes	Own Business	Less than before	Yes	Yes
Israt Jahan Emu	22	Female	Public University	3rd year	Chattogram	Urban	5	Several days	Several days	Several days	Nearly everyday	Several days	Several days	Nearly everyday	Not at all	Not at all	Nearly everyday	Not at all	Nearly everyday	Several days	Not at all	Not at all	Not at all	No	No	Yes	Government Job	Same as before	No	No
Bayazid Bostami	22	Male	Public University	3rd year	Rangpur	Rural	7	Nearly everyday	Nearly everyday	Several days	Not at all	Nearly everyday	Not at all	Not at all	Not at all	Not at all	Several days	Not at all	Several days	Several days	Several days	More than half the days	More than half the days	Yes	Yes	No	Own Business	Less than before	No	Yes
Bayazid Bostami	22	Male	Public University	3rd year	Rangpur	Rural	7	Nearly everyday	Nearly everyday	Several days	Not at all	Nearly everyday	Not at all	Not at all	Not at all	Not at all	Several days	Not at all	Several days	Several days	Several days	More than half the days	More than half the days	Yes	Yes	No	Own Business	Less than before	No	Yes
Rokayea khanom	21	Female	Public University	3rd year	Dhaka	Rural	9	Several days	Not at all	Several days	Not at all	Not at all	Not at all	Several days	Not at all	Not at all	Not at all	Several days	Not at all	Not at all	Not at all	Not at all	Not at all	Yes	Yes	Yes	Government Job	Same as before	No	Yes
Habib	22	Male	Public University	3rd year	Chattogram	Rural	7	Several days	Several days	Nearly everyday	Several days	Several days	Nearly everyday	Not at all	Not at all	Not at all	More than half the days	Nearly everyday	Several days	Not at all	Not at all	Not at all	Not at all	Yes	Yes	Yes	Government Job	Same as before	No	Yes
Kawsar Ahamad	19	Male	Public University	1st year	Chattogram	Rural	12	More than half the days	Several days	Nearly everyday	More than half the days	Not at all	More than half the days	Nearly everyday	Not at all	Not at all	Several days	Not at all	Several days	Not at all	Not at all	Not at all	Several days	Yes	Yes	No	Other	Less than before	No	No
Saniya akter	22	Female	Public University	4th/5th year	Chattogram	Rural	6	Several days	Several days	Several days	Several days	Several days	Not at all	Not at all	Not at all	Not at all	Several days	Not at all	Several days	Several days	Not at all	More than half the days	Several days	Yes	Yes	Yes	Government Job	Less than before	No	Yes
Ibne sayed	23	Male	Other	4th/5th year	Dhaka	Rural	4	Several days	More than half the days	Nearly everyday	More than half the days	Several days	Several days	Not at all	More than half the days	Not at all	Several days	More than half the days	Nearly everyday	Several days	More than half the days	Nearly everyday	Not at all	Yes	Yes	No	Own Business	Less than before	Yes	Yes
Kamal Chowdhury	23	Male	Public University	4th/5th year	Chattogram	Urban	5	Several days	Several days	Nearly everyday	Nearly everyday	Not at all	Not at all	Not at all	Not at all	Several days	Not at all	Several days	Nearly everyday	More than half the days	Not at all	Not at all	Several days	Yes	Yes	Yes	Private Job	Less than before	Yes	Yes
Kamal Chowdhury	23	Male	Public University	4th/5th year	Chattogram	Urban	5	Several days	Several days	Nearly everyday	Nearly everyday	Not at all	Not at all	Not at all	Not at all	Several days	Not at all	Several days	Nearly everyday	Not at all	More than half the days	Not at all	Several days	Yes	Yes	Yes	Private Job	Less than before	Yes	Yes
md tamjid hossain	21	Male	Public University	3rd year	Chattogram	Rural	7	Not at all	Several days	Not at all	Several days	Several days	More than half the days	Several days	More than half the days	More than half the days	Not at all	Not at all	Several days	More than half the days	More than half the days	Several days	More than half the days	Yes	Yes	No	Farming	Less than before	No	Yes
Md Riaz Bappy	24	Male	Public University	4th/5th year	Chattogram	Rural	6	Nearly everyday	Several days	Several days	Nearly everyday	Not at all	Not at all	Several days	Several days	Not at all	Several days	Several days	Nearly everyday	Several days	Several days	Not at all	Not at all	Yes	No	Yes	Other	Less than before	No	Yes
Samiha Tasnim	21	Female	Public University	3rd year	Chattogram	Urban	8	Several days	Not at all	Several days	Several days	Not at all	More than half the days	More than half the days	More than half the days	Several days	Several days	Not at all	Several days	Several days	Several days	Several days	Nearly everyday	Yes	Yes	No	Own Business	Less than before	No	Yes
Md. Istiak Rahman	28	Male	Public University	Masters	Dhaka	Urban	11	Several days	Several days	Several days	Several days	Not at all	Not at all	Not at all	Not at all	Not at all	Several days	Not at all	Several days	Not at all	Not at all	Not at all	Several days	Yes	No	Yes	Private Job	Same as before	No	No
Salman Shahyar	23	Male	Other	4th/5th year	Chattogram	Rural	4	Several days	Nearly everyday	Nearly everyday	Several days	Several days	Not at all	Several days	Nearly everyday	Nearly everyday	Nearly everyday	Not at all	Nearly everyday	Several days	Not at all	Not at all	Not at all	Yes	Yes	Yes	Other	Less than before	Yes	Yes
Reduwan Azad Hridoy	20	Male	Public University	3rd year	Chattogram	Rural	5	Several days	Several days	Not at all	Nearly everyday	Nearly everyday	Several days	Nearly everyday	Not at all	Not at all	Nearly everyday	Not at all	Not at all	Not at all	Nearly everyday	Not at all	Not at all	Yes	Yes	Yes	Government Job	Less than before	No	No
Kishor Kumar	18	Male	Public University	3rd year	Dhaka	Rural	5	Several days	Not at all	Not at all	Not at all	Not at all	Not at all	Not at all	Not at all	Not at all	Not at all	Not at all	Not at all	Not at all	Not at all	Several days	Not at all	Yes	Yes	Yes	Own Business	More than before	No	Yes
Mahmudul Hasan Shishir	22	Male	Public University	3rd year	Chattogram	Rural	6	Not at all	Not at all	Nearly everyday	Not at all	Not at all	Several days	Several days	Not at all	Not at all	Not at all	Not at all	Not at all	Not at all	Not at all	Not at all	Several days	No	Yes	Yes	Government Job	Same as before	No	No
mou	22	Female	Public University	3rd year	Chattogram	Urban	4	Several days	Several days	More than half the days	Not at all	Not at all	Nearly everyday	Nearly everyday	Not at all	Not at all	Several days	Not at all	More than half the days	Not at all	Not at all	Nearly everyday	Several days	Yes	Yes	Yes	Government Job	Less than before	No	Yes
Deepa Bhuiyan	24	Female	Public University	Masters	Chattogram	Urban	10	Nearly everyday	Nearly everyday	More than half the days	Several days	More than half the days	Nearly everyday	Nearly everyday	Not at all	Nearly everyday	Several days	Nearly everyday	Nearly everyday	More than half the days	Several days	Nearly everyday	More than half the days	Yes	Yes	Yes	Own Business	Less than before	No	No
Samiul islam	23	Male	Public University	4th/5th year	Chattogram	Urban	3	Not at all	Not at all	Not at all	Not at all	Not at all	Not at all	Not at all	Several days	Not at all	Not at all	Not at all	Several days	Not at all	Not at all	Not at all	Several days	Yes	Yes	Yes	Government Job	Same as before	No	Yes
Md.Kamrul Hasan	24	Male	Public University	Masters	Mymensingh	Rural	3	Several days	Several days	Several days	Not at all	Several days	Not at all	More than half the days	Not at all	Not at all	Not at all	Not at all	Several days	Not at all	Several days	Several days	Several days	Yes	Yes	Yes	Own Business	Less than before	No	Yes
Sosunta Saha	20	Male	Public University	1st year	Chattogram	Rural	4	Nearly everyday	Several days	Nearly everyday	Several days	Not at all	Several days	Not at all	Not at all	Not at all	Not at all	Several days	Several days	Several days	Several days	More than half the days	Several days	Yes	Yes	Yes	Own Business	Less than before	No	Yes
Abdullah Al Jobayer	22	Male	Public University	3rd year	Chattogram	Rural	4	Nearly everyday	Nearly everyday	More than half the days	Several days	Several days	Nearly everyday	Several days	Not at all	Not at all	Several days	Not at all	Several days	Several days	Nearly everyday	Several days	Several days	No	Yes	No	Government Job	Same as before	No	Yes
Moniya Akter	22	Female	Private University	3rd year	Dhaka	Urban	13	Several days	More than half the days	Nearly everyday	Several days	More than half the days	Not at all	Several days	Not at all	Not at all	Several days	Several days	Nearly everyday	Several days	Several days	Several days	Not at all	No	Yes	Yes	Own Business	Same as before	No	Yes
Mehedi Hasan Himek	22	Male	Other	3rd year	Chattogram	Urban	5	Nearly everyday	Nearly everyday	Not at all	Not at all	Not at all	Not at all	Several days	More than half the days	Several days	Not at all	Not at all	Not at all	More than half the days	Nearly everyday	Several days	Nearly everyday	Yes	Yes	No	Own Business	Less than before	Yes	Yes
Pia	21	Female	Public University	2nd year	Chattogram	Urban	6	Several days	Several days	Not at all	Nearly everyday	Not at all	Not at all	Nearly everyday	Not at all	Not at all	Several days	Not at all	Several days	Not at all	Not at all	Several days	Nearly everyday	Yes	No	Yes	Own Business	Less than before	No	No
Talal Tasnim	24	Female	Public University	Masters	Chattogram	Urban	4	Several days	Not at all	More than half the days	Not at all	Not at all	Not at all	Nearly everyday	Not at all	Not at all	Several days	Several days	Several days	Several days	Not at all	Several days	More than half the days	Yes	Yes	Yes	Private Job	Less than before	No	Yes
Tandra Bhowmik	23	Female	Public University	4th/5th year	Dhaka	Rural	4	More than half the days	Several days	More than half the days	Several days	Several days	More than half the days	Nearly everyday	Several days	Not at all	Not at all	Not at all	More than half the days	Several days	Not at all	More than half the days	Several days	Yes	Yes	Yes	Government Job	Less than before	Yes	Yes
Fariha Alamgir Anika	23	Female	Public University	4th/5th year	Chattogram	Urban	4	Not at all	Not at all	More than half the days	Not at all	Not at all	Not at all	Not at all	Not at all	Not at all	Not at all	Not at all	More than half the days	Not at all	More than half the days	More than half the days	More than half the days	Yes	Yes	Yes	Own Business	Same as before	No	Yes
Tanjin Chowdhury shefa	19	Female	Public University	1st year	Dhaka	Urban	3	More than half the days	Nearly everyday	Nearly everyday	Several days	More than half the days	Several days	Nearly everyday	Several days	Several days	Several days	Nearly everyday	Several days	Nearly everyday	Several days	Nearly everyday	Several days	Yes	Yes	Yes	Government Job	Same as before	No	No
Ruby Akter Labuny	20	Female	Public University	1st year	Dhaka	Urban	7	Not at all	Not at all	Not at all	Not at all	Not at all	Not at all	Not at all	Not at all	Not at all	Not at all	Not at all	Not at all	Not at all	Not at all	Several days	Not at all	Yes	Yes	Yes	Government Job	Less than before	No	No
Saima Akter	19	Female	Public University	1st year	Chattogram	Rural	7	Several days	Several days	Not at all	Not at all	Not at all	Not at all	Not at all	Not at all	Not at all	Not at all	Several days	Several days	Several days	Not at all	Several days	Several days	Yes	Yes	Yes	Other	Same as before	No	Yes
Anika Tabassum	19	Female	Public University	1st year	Dhaka	Urban	4	Several days	Several days	Several days	Several days	Several days	Several days	Not at all	Several days	Not at all	Several days	Not at all	Several days	Several days	Not at all	Several days	Not at all	Yes	Yes	Yes	Private Job	Same as before	Yes	No
Sabiha ahmed nila	20	Female	Public University	1st year	Chattogram	Urban	5	Several days	Several days	Several days	Several days	Not at all	Not at all	Several days	Not at all	Not at all	Not at all	Not at all	Several days	Several days	Several days	Several days	Not at all	Yes	Yes	Yes	Own Business	Less than before	No	No
Md. Arif Bhuiyan	23	Male	Private University	4th/5th year	Chattogram	Rural	3	Nearly everyday	Several days	Nearly everyday	Several days	Nearly everyday	Nearly everyday	More than half the days	Not at all	Several days	Several days	More than half the days	Several days	Several days	Several days	Nearly everyday	Several days	No	Yes	Yes	Government Job	Same as before	No	No
Memething	25	Female	Public University	Masters	Chattogram	Rural	4	Nearly everyday	Several days	Several days	Several days	Several days	Nearly everyday	Nearly everyday	Several days	Several days	Nearly everyday	Nearly everyday	Nearly everyday	Nearly everyday	Nearly everyday	Nearly everyday	Nearly everyday	Yes	Yes	Yes	Government Job	Same as before	No	Yes
Saikat	26	Male	Public University	Masters	Chattogram	Urban	5	Several days	Several days	Several days	Several days	Several days	Several days	Several days	Several days	Several days	Several days	Several days	Not at all	Several days	Several days	Several days	Several days	No	Yes	Yes	Private Job	Less than before	Yes	Yes
Most.jinnat parvin	25	Female	Private University	4th/5th year	Rangpur	Rural	7	Nearly everyday	Nearly everyday	Nearly everyday	Several days	Not at all	Not at all	Not at all	Not at all	Not at all	Several days	Not at all	Nearly everyday	Not at all	Several days	Nearly everyday	Several days	Yes	Yes	No	Farming	Less than before	Yes	Yes
Sabiha ahmed nila	20	Female	Public University	1st year	Chattogram	Urban	5	Several days	Several days	Several days	Several days	Several days	Not at all	Several days	Several days	Not at all	Several days	Not at all	Several days	Several days	Several days	Several days	Not at all	Yes	Yes	Yes	Own Business	Less than before	No	No
Anan	21	Female	Public University	4th/5th year	Dhaka	Urban	4	Several days	Several days	Several days	Not at all	Not at all	Several days	Not at all	Not at all	Several days	Several days	Several days	Several days	Not at all	Not at all	Several days	Several days	Yes	Yes	Yes	Own Business	Less than before	No	No
Mostofa Kamal	24	Male	Public University	Masters	Dhaka	Rural	3	Not at all	Several days	Several days	Several days	More than half the days	More than half the days	Several days	Several days	More than half the days	Not at all	Not at all	Not at all	Several days	Nearly everyday	Several days	Nearly everyday	Yes	Yes	No	Other	Same as before	No	Yes
Ishrat Tabassum	25	Female	Public University	Masters	Dhaka	Urban	6	Nearly everyday	Nearly everyday	Nearly everyday	More than half the days	Nearly everyday	Nearly everyday	Not at all	Not at all	Not at all	Several days	Not at all	Nearly everyday	Nearly everyday	Several days	Nearly everyday	Several days	Yes	Yes	No	Government Job	Less than before	No	Yes
Nushera Tazjrin	19	Female	Public University	1st year	Chattogram	Urban	9	Several days	Several days	Not at all	Not at all	Several days	Several days	More than half the days	More than half the days	More than half the days	Not at all	Not at all	Several days	Several days	Several days	More than half the days	Nearly everyday	No	Yes	No	Private Job	Less than before	Yes	Yes
Kawsar Ahmed Badhon	23	Male	Public University	3rd year	Chattogram	Urban	3	Nearly everyday	Several days	Nearly everyday	Nearly everyday	More than half the days	More than half the days	Nearly everyday	Nearly everyday	Not at all	Several days	Nearly everyday	Nearly everyday	Nearly everyday	Several days	Nearly everyday	Not at all	Yes	Yes	Yes	Own Business	Less than before	Yes	Yes
Asaduzzaman	25	Male	Private University	Masters	Dhaka	Urban	3	Nearly everyday	Several days	Nearly everyday	Nearly everyday	Not at all	Several days	Not at all	Several days	Several days	Several days	Not at all	Nearly everyday	Not at all	Not at all	Not at all	Not at all	Yes	Yes	Yes	Own Business	Same as before	Yes	Yes
Robert de endujo soverk	30	Male	Private University	Masters	Dhaka	Rural	5	Not at all	Not at all	Not at all	Not at all	Not at all	Not at all	Not at all	Not at all	Not at all	Not at all	Not at all	More than half the days	Several days	Nearly everyday	More than half the days	More than half the days	No	Yes	No	Own Business	More than before	Yes	Yes
Emrul Ahsan	22	Male	Public University	2nd year	Chattogram	Urban	7	Nearly everyday	Not at all	Several days	Not at all	Nearly everyday	Not at all	Not at all	Not at all	Not at all	Not at all	Not at all	Not at all	Not at all	Not at all	Not at all	Not at all	Yes	Yes	Yes	Own Business	Less than before	No	Yes
Zannatul Mouya	22	Female	Public University	3rd year	Chattogram	Urban	4	Several days	Several days	More than half the days	Several days	Not at all	Several days	Not at all	Not at all	Not at all	Several days	Several days	Several days	Several days	Not at all	More than half the days	More than half the days	No	No	No	Farming	Less than before	No	No
Galib	23	Male	Public University	3rd year	Chattogram	Urban	5	More than half the days	More than half the days	Nearly everyday	More than half the days	More than half the days	More than half the days	Several days	Several days	Nearly everyday	Not at all	Several days	Several days	More than half the days	Several days	More than half the days	More than half the days	No	No	Yes	Private Job	Same as before	No	Yes
Nishat Tasnim	21	Female	Public University	2nd year	Chattogram	Urban	5	More than half the days	More than half the days	Not at all	Several days	Several days	Nearly everyday	Not at all	Not at all	Not at all	Not at all	Not at all	Several days	Several days	Several days	Several days	Not at all	Yes	Yes	Yes	Government Job	Less than before	No	Yes
Salauddin Rubel	25	Male	Public University	Masters	Chattogram	Urban	3	Several days	Several days	Not at all	Not at all	Several days	Several days	Several days	Several days	Several days	Several days	Several days	Several days	Several days	Not at all	Several days	Not at all	Yes	Yes	Yes	Government Job	Less than before	No	Yes
Badhan	20	Male	Public University	2nd year	Dhaka	Rural	5	Nearly everyday	Nearly everyday	More than half the days	Nearly everyday	Several days	More than half the days	Nearly everyday	Nearly everyday	Not at all	Nearly everyday	Nearly everyday	Nearly everyday	More than half the days	Not at all	More than half the days	Not at all	Yes	Yes	No	Own Business	Less than before	Yes	Yes
Md.Ikbal Hussen	22	Male	Public University	4th/5th year	Sylhet	Rural	10	Not at all	Several days	Not at all	Several days	Nearly everyday	Not at all	Nearly everyday	Not at all	Not at all	Several days	Not at all	Nearly everyday	Not at all	Not at all	Not at all	More than half the days	No	Yes	Yes	Government Job	Less than before	No	Yes
jakia sultana zuma	19	Female	Public University	1st year	Mymensingh	Rural	4	More than half the days	Several days	Nearly everyday	Several days	Nearly everyday	Not at all	Several days	Several days	Not at all	Several days	Not at all	Several days	Several days	Not at all	Nearly everyday	More than half the days	Yes	Yes	No	Government Job	Same as before	No	Yes
Kaniz	21	Female	Public University	3rd year	Chattogram	Urban	5	Several days	Several days	Nearly everyday	Not at all	Not at all	Not at all	Not at all	Not at all	Not at all	Not at all	Not at all	Several days	Not at all	Not at all	Not at all	Not at all	Yes	Yes	Yes	Farming	Same as before	No	Yes
Sadia Islam	22	Female	Public University	4th/5th year	Chattogram	Urban	11	Several days	More than half the days	Not at all	Not at all	Not at all	Several days	Nearly everyday	Not at all	Not at all	Not at all	Several days	Several days	Nearly everyday	Not at all	Not at all	Not at all	Yes	Yes	Yes	Farming	Less than before	No	No
Ejajul Hoque Emon	21	Male	Public University	2nd year	Chattogram	Rural	5	More than half the days	More than half the days	Nearly everyday	Nearly everyday	Nearly everyday	Nearly everyday	Several days	Not at all	Several days	Nearly everyday	Several days	Nearly everyday	Nearly everyday	Several days	Nearly everyday	Not at all	Yes	Yes	Yes	Government Job	Same as before	No	Yes
Ramisa Bushra	24	Female	Public University	Masters	Chattogram	Urban	4	More than half the days	Several days	More than half the days	Several days	Several days	Nearly everyday	Not at all	Not at all	Not at all	Several days	Nearly everyday	Nearly everyday	Nearly everyday	More than half the days	Several days	Several days	No	Yes	Yes	Own Business	Less than before	No	Yes
Mollika Akter	18	Female	Public University	1st year	Dhaka	Urban	5	Not at all	Not at all	Not at all	Several days	Not at all	Not at all	Not at all	Not at all	Not at all	Not at all	Not at all	Not at all	Not at all	Not at all	Not at all	Not at all	Yes	No	Yes	Own Business	Less than before	No	Yes
Naimul Islam	20	Male	Other	1st year	Chattogram	Urban	4	Several days	Several days	More than half the days	Several days	Not at all	Not at all	Not at all	Not at all	Not at all	Several days	Not at all	Several days	Not at all	Several days	Not at all	Not at all	Yes	Yes	Yes	Private Job	Same as before	No	No
efaz	21	Male	Other	3rd year	Chattogram	Urban	5	Several days	Nearly everyday	Nearly everyday	More than half the days	Several days	Nearly everyday	Nearly everyday	More than half the days	Not at all	Several days	Nearly everyday	Nearly everyday	More than half the days	Not at all	Nearly everyday	Not at all	Yes	Yes	Yes	Government Job	Less than before	No	Yes
Nadia Islam	20	Female	Public University	1st year	Chattogram	Urban	11	Nearly everyday	Several days	Not at all	Not at all	More than half the days	Several days	Not at all	Not at all	Several days	Not at all	Not at all	Several days	More than half the days	Nearly everyday	Several days	Several days	Yes	Yes	No	Government Job	Less than before	Yes	Yes
Arfanul Islam Rifat	20	Male	Public University	1st year	Chattogram	Rural	8	Not at all	More than half the days	Several days	Several days	More than half the days	Not at all	Not at all	Several days	Not at all	More than half the days	Not at all	Several days	More than half the days	Several days	Several days	Not at all	Yes	Yes	Yes	Private Job	Less than before	Yes	Yes
Jesmin Akhter	23	Female	Public University	Masters	Chattogram	Rural	5	Nearly everyday	Several days	Several days	Several days	Nearly everyday	Nearly everyday	Nearly everyday	Not at all	Not at all	Not at all	Several days	Nearly everyday	Several days	Not at all	Not at all	Not at all	Yes	Yes	Yes	Own Business	Less than before	Yes	Yes
Tanvir ahmed sanvi	20	Male	Public University	2nd year	Khulna	Rural	4	Not at all	Not at all	Not at all	Not at all	Not at all	Not at all	Nearly everyday	Not at all	Not at all	Not at all	Not at all	Nearly everyday	Not at all	Several days	Several days	Nearly everyday	Yes	Yes	No	Government Job	Less than before	No	Yes
Iqbal Bin Yousuf	21	Male	Public University	2nd year	Chattogram	Urban	4	Not at all	Not at all	Not at all	Not at all	Not at all	Not at all	Not at all	Not at all	Not at all	Not at all	Not at all	Not at all	Not at all	Not at all	Not at all	Not at all	No	Yes	Yes	Other	Same as before	No	Yes
Iqbal Bin Yousuf	21	Male	Public University	2nd year	Chattogram	Urban	4	Not at all	Not at all	Not at all	Not at all	Not at all	Not at all	Not at all	Not at all	Not at all	Not at all	Not at all	Not at all	Not at all	Not at all	Not at all	Not at all	Yes	Yes	Yes	Farming	Same as before	No	Yes
Md Fazlay Rabby	24	Male	Public University	Masters	Dhaka	Rural	6	Nearly everyday	Nearly everyday	Nearly everyday	Several days	Nearly everyday	Nearly everyday	Several days	Several days	Several days	Nearly everyday	Several days	Several days	Nearly everyday	Several days	Several days	Nearly everyday	No	No	Yes	Private Job	Less than before	No	Yes
Md Fazlay Rabby	24	Male	Public University	Masters	Dhaka	Rural	5	Nearly everyday	Nearly everyday	Nearly everyday	Several days	Nearly everyday	Nearly everyday	Several days	Several days	Several days	Nearly everyday	Several days	Several days	Nearly everyday	Several days	Several days	Nearly everyday	No	No	Yes	Private Job	Less than before	No	Yes
pronobe kumar	25	Male	Public University	Masters	Rangpur	Rural	4	Several days	More than half the days	Several days	Several days	Several days	Not at all	Not at all	Not at all	Not at all	More than half the days	Not at all	Not at all	Several days	Not at all	Several days	Not at all	Yes	Yes	Yes	Private Job	Less than before	No	Yes
Sabrina Morshed	23	Female	Public University	4th/5th year	Chattogram	Urban	4	Nearly everyday	Several days	Nearly everyday	Several days	Several days	Nearly everyday	Nearly everyday	Not at all	Not at all	Several days	Nearly everyday	Not at all	Nearly everyday	Not at all	Several days	Nearly everyday	Yes	Yes	Yes	Private Job	Same as before	No	Yes
rakib	24	Male	Public University	4th/5th year	Dhaka	Urban	5	Nearly everyday	Nearly everyday	Nearly everyday	Nearly everyday	Several days	Several days	Several days	Several days	Not at all	Several days	Several days	Several days	Several days	Several days	Several days	Several days	Yes	Yes	Yes	Government Job	Less than before	No	No
Mahedi Hasan Apu	22	Male	Public University	2nd year	Chattogram	Rural	3	Nearly everyday	Several days	More than half the days	Several days	Not at all	Several days	Several days	Not at all	Not at all	Not at all	Not at all	Several days	Several days	Several days	Several days	Several days	Yes	Yes	Yes	Private Job	Same as before	Yes	Yes
Md. Mohiuddin	24	Male	Other	Masters	Chattogram	Rural	7	Nearly everyday	Nearly everyday	Several days	Several days	Several days	Several days	Nearly everyday	Not at all	Not at all	Several days	Nearly everyday	Several days	Several days	Several days	Nearly everyday	Several days	Yes	Yes	Yes	Government Job	Less than before	No	Yes
Roni Sarker	26	Male	Public University	Masters	Chattogram	Urban	3	Not at all	Several days	Several days	Not at all	Not at all	Several days	Not at all	Several days	Not at all	Several days	Several days	Several days	Several days	Not at all	Not at all	Several days	Yes	Yes	Yes	Own Business	Less than before	No	Yes
আলতাফ হোসেন	21	Male	Other	3rd year	Dhaka	Rural	6	Several days	More than half the days	Several days	Not at all	Several days	Several days	Not at all	Not at all	Not at all	Several days	Not at all	Several days	Several days	Not at all	Not at all	Not at all	Yes	Yes	Yes	Own Business	Less than before	No	Yes
Afsana Karim Mim	19	Female	Public University	1st year	Dhaka	Urban	6	Several days	Several days	More than half the days	More than half the days	Not at all	Several days	Several days	Not at all	Not at all	More than half the days	Several days	Several days	Several days	Not at all	More than half the days	Not at all	Yes	Yes	No	Farming	Same as before	No	Yes
Md Safaiatul Islam	20	Male	Other	1st year	Dhaka	Urban	4	Several days	Not at all	Nearly everyday	Several days	Not at all	Several days	Not at all	Not at all	Not at all	Several days	Not at all	Nearly everyday	Not at all	Nearly everyday	Several days	Not at all	Yes	Yes	Yes	Own Business	Less than before	Yes	No
MD Mozammel Hossain Limon	22	Male	Public University	2nd year	Dhaka	Rural	5	Nearly everyday	Nearly everyday	Nearly everyday	Nearly everyday	Not at all	Nearly everyday	Nearly everyday	Several days	Nearly everyday	Nearly everyday	Nearly everyday	Nearly everyday	Nearly everyday	Several days	More than half the days	Nearly everyday	Yes	Yes	Yes	Government Job	Less than before	No	No
MD.Ali Riaz Razu	23	Male	Public University	4th/5th year	Chattogram	Rural	5	Nearly everyday	Not at all	Not at all	Not at all	Not at all	Several days	Not at all	Not at all	Not at all	Nearly everyday	Nearly everyday	More than half the days	Not at all	Several days	Several days	Several days	Yes	Yes	Yes	Private Job	Less than before	No	Yes
Abdullah ala mahmud	24	Male	Public University	3rd year	Chattogram	Urban	5	More than half the days	Several days	Several days	Several days	Nearly everyday	Several days	Several days	Several days	Not at all	Several days	Several days	Nearly everyday	Several days	Several days	More than half the days	Several days	Yes	Yes	Yes	Private Job	Less than before	No	Yes
Puja Das	19	Female	Public University	1st year	Sylhet	Rural	7	Not at all	Not at all	Not at all	Not at all	Not at all	Not at all	Not at all	Not at all	Not at all	Not at all	Not at all	Not at all	Not at all	Not at all	Not at all	Not at all	Yes	Yes	Yes	Government Job	Same as before	No	Yes
Saika aman suhi	20	Female	Public University	1st year	Chattogram	Rural	9	Nearly everyday	Several days	Several days	Several days	Nearly everyday	Nearly everyday	Several days	Nearly everyday	Not at all	Nearly everyday	Nearly everyday	Nearly everyday	Nearly everyday	Nearly everyday	Several days	Nearly everyday	No	No	No	Government Job	Less than before	No	No
Ruma Akter	20	Female	Public University	1st year	Dhaka	Rural	7	More than half the days	Nearly everyday	More than half the days	Not at all	Not at all	Nearly everyday	Nearly everyday	Not at all	Not at all	More than half the days	More than half the days	More than half the days	More than half the days	Not at all	More than half the days	More than half the days	Yes	Yes	No	Farming	Less than before	Yes	Yes
Israt jahan jui	19	Female	Public University	1st year	Dhaka	Urban	5	Several days	Several days	Several days	Not at all	Not at all	Not at all	Not at all	Not at all	Not at all	Several days	Not at all	Several days	Not at all	Not at all	Several days	Several days	Yes	Yes	No	Government Job	Same as before	No	Yes
Sumaiya Halim Hiya	23	Female	Public University	4th/5th year	Dhaka	Urban	5	Nearly everyday	Several days	Several days	Several days	Several days	Several days	Not at all	Not at all	Not at all	Not at all	Several days	Several days	Several days	Not at all	Nearly everyday	Not at all	Yes	Yes	Yes	Own Business	Less than before	No	Yes
Susmita Rani Dhar	22	Female	Public University	3rd year	Chattogram	Urban	5	Not at all	Not at all	Not at all	Several days	Several days	Several days	Not at all	Not at all	Not at all	Several days	Several days	Several days	Not at all	Not at all	Several days	Several days	No	Yes	Yes	Own Business	Less than before	Yes	Yes
Mehedi Hasan	20	Male	Public University	1st year	Chattogram	Rural	5	Nearly everyday	More than half the days	Nearly everyday	Several days	Several days	Nearly everyday	Nearly everyday	More than half the days	Nearly everyday	More than half the days	Nearly everyday	More than half the days	More than half the days	Several days	Several days	Several days	No	Yes	Yes	Own Business	Less than before	No	Yes
umma fariya riya	20	Female	Public University	1st year	Chattogram	Urban	4	More than half the days	Nearly everyday	Nearly everyday	Several days	Nearly everyday	Several days	Several days	Not at all	Not at all	Several days	Several days	More than half the days	More than half the days	Several days	Nearly everyday	Several days	Yes	No	Yes	Government Job	Same as before	No	Yes
Taniya	22	Female	Public University	3rd year	Chattogram	Urban	15	Several days	Several days	Several days	Several days	Not at all	Not at all	Nearly everyday	Not at all	Not at all	Not at all	Not at all	Not at all	Not at all	Not at all	Not at all	Not at all	Yes	Yes	No	Own Business	Less than before	No	Yes
Sadia Ahmed Akhi	20	Female	Public University	3rd year	Dhaka	Rural	6	More than half the days	Several days	Several days	Several days	Nearly everyday	Several days	Not at all	Not at all	Not at all	Not at all	Not at all	Several days	Not at all	Several days	Several days	Not at all	Yes	Yes	Yes	Government Job	Less than before	No	Yes
Pritam Dhar	19	Male	Private University	1st year	Chattogram	Urban	4	Not at all	Nearly everyday	Not at all	Several days	Not at all	Several days	Not at all	Several days	Not at all	Several days	Nearly everyday	Nearly everyday	Several days	Not at all	Several days	More than half the days	Yes	Yes	No	Own Business	Less than before	No	Yes
Ramzan Ali Rahul	25	Male	Public University	Masters	Chattogram	Rural	7	Several days	Several days	Several days	Several days	Several days	Several days	Nearly everyday	Not at all	Several days	Nearly everyday	Nearly everyday	Nearly everyday	Several days	Several days	Nearly everyday	Several days	Yes	Yes	Yes	Own Business	Less than before	No	Yes
Mohammad saiful Islam	23	Male	Other	4th/5th year	Chattogram	Rural	5	Several days	Nearly everyday	Nearly everyday	Not at all	Several days	Nearly everyday	Nearly everyday	Not at all	Several days	Not at all	Not at all	Several days	Not at all	Nearly everyday	Nearly everyday	Nearly everyday	Yes	Yes	Yes	Other	Less than before	Yes	Yes
Nusrat Jahan	22	Female	Other	4th/5th year	Dhaka	Rural	5	More than half the days	More than half the days	More than half the days	More than half the days	Nearly everyday	Several days	Several days	Not at all	Not at all	Several days	Not at all	Several days	Not at all	Not at all	More than half the days	Not at all	Yes	Yes	No	Farming	Less than before	No	Yes
Lami Choudhury	23	Male	Public University	Masters	Sylhet	Urban	10	Several days	Several days	More than half the days	Not at all	Not at all	Several days	Several days	Not at all	Several days	Several days	Several days	More than half the days	Several days	Not at all	Several days	Several days	No	Yes	Yes	Other	Less than before	Yes	Yes
Tajnuva jahan	24	Female	Public University	Masters	Chattogram	Rural	4	Several days	Several days	More than half the days	Several days	Not at all	Nearly everyday	Not at all	Not at all	Not at all	Several days	Not at all	Nearly everyday	Not at all	Not at all	Several days	Nearly everyday	No	Yes	Yes	Private Job	Less than before	No	Yes
Akib	21	Male	Public University	2nd year	Chattogram	Urban	4	Nearly everyday	Not at all	Not at all	Not at all	Not at all	Several days	Nearly everyday	Not at all	Not at all	Not at all	Not at all	Nearly everyday	Not at all	Several days	Not at all	Not at all	Yes	Yes	No	Own Business	Less than before	No	Yes
nahida akter marina	21	Female	Public University	1st year	Chattogram	Urban	6	Nearly everyday	Several days	Not at all	More than half the days	Not at all	Not at all	Nearly everyday	Not at all	Not at all	Several days	Not at all	Several days	Not at all	Not at all	Nearly everyday	Several days	Yes	Yes	Yes	Own Business	Less than before	No	Yes
Nazifatur roogh fathu	19	Female	Public University	1st year	Dhaka	Urban	5	Several days	Several days	Nearly everyday	Nearly everyday	Several days	Not at all	Nearly everyday	Not at all	Not at all	Several days	Several days	Several days	Several days	Not at all	Not at all	Several days	Yes	Yes	Yes	Government Job	Less than before	No	Yes
Rakibul Islam	19	Male	Public University	1st year	Chattogram	Rural	5	Several days	Several days	More than half the days	Nearly everyday	Nearly everyday	Several days	More than half the days	Several days	Not at all	Several days	Several days	Several days	More than half the days	More than half the days	Nearly everyday	Several days	Yes	Yes	Yes	Own Business	Same as before	No	Yes
Ashfak Hossain Anam	24	Male	Public University	Masters	Chattogram	Rural	5	Nearly everyday	Nearly everyday	Nearly everyday	Nearly everyday	Not at all	Nearly everyday	Nearly everyday	Nearly everyday	Several days	Several days	Nearly everyday	Nearly everyday	Nearly everyday	Several days	Nearly everyday	Nearly everyday	Yes	Yes	Yes	Government Job	Same as before	No	No
Harun-Ar-Rashid	26	Male	Public University	Masters	Sylhet	Urban	5	Several days	Not at all	Several days	Not at all	Not at all	Not at all	Nearly everyday	Not at all	Not at all	Nearly everyday	More than half the days	Several days	Nearly everyday	Not at all	Not at all	Not at all	Yes	Yes	Yes	Government Job	Less than before	No	Yes
Md Shahidul Islam	20	Male	Public University	1st year	Chattogram	Rural	5	Several days	Several days	Not at all	Several days	Not at all	More than half the days	Not at all	Not at all	Not at all	More than half the days	Not at all	Not at all	Not at all	Not at all	Several days	Not at all	Yes	Yes	No	Government Job	Less than before	No	No
Ariful islam	24	Male	Private University	4th/5th year	Dhaka	Urban	6	Not at all	Not at all	Several days	Several days	Not at all	Not at all	Not at all	Several days	Not at all	Not at all	Not at all	Not at all	Not at all	Not at all	Not at all	Not at all	Yes	Yes	No	Government Job	Less than before	No	Yes
Kishor Kumar	18	Male	Public University	3rd year	Dhaka	Rural	5	Several days	Not at all	Not at all	Not at all	Not at all	Not at all	Not at all	Not at all	Not at all	Not at all	Not at all	Not at all	Not at all	Not at all	Several days	Not at all	Yes	Yes	Yes	Farming	More than before	Yes	No
ovroonill shuvro	22	Male	Private University	2nd year	Chattogram	Urban	6	Nearly everyday	Several days	Not at all	Nearly everyday	Not at all	Not at all	More than half the days	Not at all	Nearly everyday	Nearly everyday	Nearly everyday	More than half the days	More than half the days	Not at all	Several days	Not at all	No	Yes	Yes	Own Business	Less than before	No	No
Jannatul Hoque Fammi	21	Female	Public University	3rd year	Chattogram	Urban	4	More than half the days	Several days	Nearly everyday	Several days	Several days	Several days	Not at all	Not at all	Not at all	Several days	Several days	More than half the days	Not at all	Several days	More than half the days	Not at all	Yes	Yes	Yes	Own Business	Less than before	No	Yes
MD NESHAD	24	Male	Public University	4th/5th year	Mymensingh	Urban	4	Nearly everyday	Nearly everyday	Nearly everyday	Nearly everyday	Nearly everyday	Nearly everyday	Not at all	Not at all	Not at all	Nearly everyday	Nearly everyday	Nearly everyday	Not at all	Not at all	Not at all	Not at all	No	Yes	No	Government Job	Less than before	No	Yes
Mahbuba Afrin	22	Female	Public University	4th/5th year	Chattogram	Rural	6	Not at all	Several days	Several days	Several days	Not at all	Nearly everyday	Nearly everyday	Not at all	Not at all	Several days	Several days	Several days	Several days	Not at all	Several days	Several days	No	No	No	Other	Same as before	Yes	Yes
Tamanna Khanam	19	Female	Public University	1st year	Chattogram	Rural	5	Not at all	Not at all	Several days	Not at all	Several days	Several days	Not at all	Not at all	Not at all	Not at all	Not at all	Not at all	Not at all	Not at all	Not at all	Not at all	Yes	Yes	No	Private Job	Less than before	Yes	Yes
lutfa	25	Female	Other	Masters	Dhaka	Urban	4	Several days	Several days	Nearly everyday	Several days	Nearly everyday	Several days	More than half the days	Several days	Not at all	Several days	Several days	Several days	Not at all	Several days	More than half the days	Nearly everyday	Yes	Yes	Yes	Government Job	More than before	No	Yes
Md.Kaziul Islam Prodhan	21	Male	Public University	2nd year	Rangpur	Rural	5	Nearly everyday	Nearly everyday	Nearly everyday	Several days	Several days	Nearly everyday	Nearly everyday	More than half the days	Nearly everyday	Nearly everyday	Nearly everyday	Several days	Several days	Nearly everyday	Nearly everyday	Several days	Yes	Yes	Yes	Private Job	Less than before	No	No
Nakib Ahmed Bhuiyan	25	Male	Public University	Masters	Chattogram	Rural	5	Several days	Several days	Several days	More than half the days	Several days	Several days	Nearly everyday	Not at all	Not at all	More than half the days	Not at all	Nearly everyday	More than half the days	Not at all	Several days	Not at all	No	Yes	Yes	Own Business	Less than before	Yes	No
Tanzim Tabattsum Musbah	21	Female	Public University	2nd year	Chattogram	Urban	3	Several days	Several days	Nearly everyday	Several days	Several days	Several days	Nearly everyday	Not at all	Several days	Several days	Not at all	Several days	Not at all	Several days	Several days	Several days	Yes	Yes	No	Farming	Less than before	Yes	Yes
Umma Tabassum Bushra	18	Female	Other	2nd year	Chattogram	Urban	7	Not at all	Several days	Not at all	Several days	More than half the days	Not at all	Not at all	Not at all	Not at all	Several days	Not at all	More than half the days	Not at all	Not at all	Several days	Not at all	No	Yes	Yes	Government Job	Same as before	Yes	Yes
Kawser Ahammad	23	Male	Public University	4th/5th year	Chattogram	Rural	11	Several days	Several days	Several days	Several days	More than half the days	Not at all	Several days	Not at all	Not at all	Several days	Not at all	Several days	Not at all	Several days	Several days	Several days	No	No	Yes	Government Job	Less than before	No	No
Jahid Hasan	21	Male	Public University	1st year	Chattogram	Rural	5	Not at all	Several days	Several days	Several days	Nearly everyday	Nearly everyday	Nearly everyday	Not at all	Not at all	Not at all	Several days	Several days	Not at all	Not at all	Several days	Several days	Yes	Yes	Yes	Government Job	Less than before	No	Yes
Md Ashraful	22	Male	Public University	4th/5th year	Sylhet	Urban	4	Several days	Several days	Not at all	Not at all	More than half the days	Nearly everyday	Several days	Several days	Several days	Several days	Not at all	Several days	Not at all	Not at all	Several days	Not at all	Yes	Yes	Yes	Farming	Less than before	Yes	Yes
Md.Ifaz	23	Male	Public University	4th/5th year	Dhaka	Urban	3	Several days	Several days	Several days	More than half the days	Not at all	Several days	Several days	Not at all	Not at all	Not at all	Not at all	Nearly everyday	Several days	Not at all	Several days	Not at all	Yes	Yes	Yes	Own Business	Same as before	No	Yes
Fariha naznin	20	Female	Public University	1st year	Chattogram	Urban	5	Several days	Not at all	Several days	Not at all	Not at all	More than half the days	More than half the days	More than half the days	More than half the days	Not at all	Not at all	Several days	Not at all	Not at all	Not at all	Not at all	Yes	Yes	Yes	Other	Less than before	No	No
Md Zaber Hossain Kadri	26	Male	Private University	4th/5th year	Chattogram	Rural	4	Not at all	Not at all	Not at all	More than half the days	More than half the days	Several days	Several days	More than half the days	More than half the days	Not at all	Not at all	Several days	Not at all	Not at all	Several days	Several days	Yes	Yes	Yes	Government Job	Less than before	No	Yes
Sarajit Adhikary	25	Male	Public University	Masters	Chattogram	Rural	4	Several days	Several days	Not at all	More than half the days	Not at all	Not at all	Several days	Several days	Not at all	Several days	Not at all	Several days	Not at all	More than half the days	Nearly everyday	Several days	Yes	Yes	No	Government Job	Same as before	No	No
Sahib	22	Male	Private University	2nd year	Dhaka	Urban	4	Nearly everyday	Nearly everyday	Nearly everyday	Nearly everyday	Nearly everyday	Nearly everyday	Nearly everyday	Several days	Several days	Several days	Several days	Several days	Nearly everyday	Several days	Nearly everyday	Not at all	Yes	Yes	Yes	Government Job	Less than before	Yes	No
Glory Marma	24	Female	Public University	Masters	Chattogram	Urban	4	Not at all	Several days	Nearly everyday	Several days	Not at all	Not at all	More than half the days	More than half the days	More than half the days	Not at all	Not at all	Several days	Not at all	Several days	Nearly everyday	Several days	No	Yes	No	Government Job	Less than before	No	Yes
Md Mehedi Hasan	21	Male	Public University	2nd year	Chattogram	Rural	6	More than half the days	Several days	Nearly everyday	Nearly everyday	Nearly everyday	Several days	Several days	Not at all	Not at all	Nearly everyday	Nearly everyday	Nearly everyday	Several days	Several days	Nearly everyday	Several days	Yes	Yes	No	Own Business	Less than before	No	Yes
Avijit Roy	21	Male	Public University	1st year	Chattogram	Urban	4	Nearly everyday	More than half the days	More than half the days	Several days	Several days	More than half the days	Several days	Several days	Several days	Several days	Several days	Nearly everyday	Nearly everyday	Nearly everyday	Nearly everyday	More than half the days	Yes	Yes	Yes	Government Job	Less than before	No	No
Md Parvej Hossain	20	Male	Public University	2nd year	Chattogram	Rural	4	Nearly everyday	Nearly everyday	Nearly everyday	Several days	Several days	Several days	Not at all	Not at all	Not at all	Several days	Not at all	Several days	Several days	Several days	Nearly everyday	Several days	Yes	Yes	Yes	Own Business	Same as before	No	Yes
Tahmina Akter	20	Female	Public University	2nd year	Chattogram	Urban	7	Nearly everyday	Nearly everyday	Nearly everyday	More than half the days	Nearly everyday	Nearly everyday	Nearly everyday	Not at all	More than half the days	Nearly everyday	Nearly everyday	Nearly everyday	Nearly everyday	Nearly everyday	Nearly everyday	Nearly everyday	Yes	Yes	Yes	Government Job	Less than before	Yes	Yes
Raihan uddin	22	Male	Public University	4th/5th year	Chattogram	Rural	4	Nearly everyday	Several days	Several days	Several days	Not at all	Nearly everyday	Not at all	Not at all	Not at all	Not at all	Not at all	Nearly everyday	Not at all	Not at all	Not at all	Several days	Yes	Yes	Yes	Own Business	Same as before	No	No
Abdullah Munim Khan	23	Male	Private University	1st year	Dhaka	Urban	4	More than half the days	Nearly everyday	Nearly everyday	More than half the days	Nearly everyday	Nearly everyday	Several days	More than half the days	More than half the days	Nearly everyday	Several days	Nearly everyday	More than half the days	More than half the days	Nearly everyday	Nearly everyday	Yes	Yes	Yes	Private Job	Less than before	No	Yes
Tabassum Edrishe worthy	22	Female	Private University	3rd year	Dhaka	Urban	4	More than half the days	Several days	Several days	Several days	Several days	Several days	Several days	More than half the days	Several days	Several days	Several days	Several days	Several days	Several days	Several days	More than half the days	Yes	Yes	Yes	Farming	Less than before	No	Yes
Mashnoor Jahan Meem	23	Female	Private University	3rd year	Dhaka	Urban	5	Several days	Several days	Several days	Several days	Several days	More than half the days	Several days	Several days	Nearly everyday	Several days	Several days	Several days	Several days	Not at all	Several days	Nearly everyday	Yes	Yes	No	Private Job	Less than before	Yes	Yes
Tabassum Edrishe worthy	22	Female	Private University	3rd year	Dhaka	Urban	4	More than half the days	Several days	Several days	Several days	Several days	Several days	Several days	More than half the days	Several days	Several days	Several days	Several days	Several days	Several days	Several days	Nearly everyday	Yes	Yes	No	Government Job	Less than before	No	Yes
Md. Mushfiqul Alam	22	Male	Private University	3rd year	Dhaka	Urban	3	Several days	Several days	Nearly everyday	Several days	Several days	Several days	Several days	Not at all	Several days	Several days	Not at all	Several days	Several days	Several days	Several days	Nearly everyday	Yes	Yes	Yes	Government Job	Less than before	No	Yes
Mohasin Mostafa Arafat	21	Male	Private University	2nd year	Barishal	Urban	5	Several days	More than half the days	More than half the days	More than half the days	Nearly everyday	Not at all	Several days	Not at all	Not at all	Several days	Not at all	Several days	Several days	Not at all	More than half the days	Nearly everyday	Yes	Yes	No	Government Job	Less than before	No	Yes
Mohasin Mostafa Arafat	21	Male	Private University	2nd year	Barishal	Urban	5	Several days	More than half the days	More than half the days	More than half the days	Nearly everyday	Not at all	Several days	Not at all	Not at all	Several days	Not at all	Several days	Several days	Nearly everyday	Several days	Several days	Yes	Yes	No	Government Job	Less than before	No	Yes
Shah Md. Asik Kabir	22	Male	Private University	1st year	Rangpur	Rural	4	More than half the days	More than half the days	Several days	Nearly everyday	Several days	Not at all	Nearly everyday	More than half the days	Several days	More than half the days	Several days	Nearly everyday	Several days	More than half the days	Several days	Not at all	Yes	Yes	Yes	Own Business	Same as before	No	Yes
Md. Mominul Islam Momin	21	Male	Public University	2nd year	Dhaka	Urban	8	Nearly everyday	Several days	Nearly everyday	Not at all	Several days	Not at all	Not at all	Several days	Not at all	More than half the days	More than half the days	More than half the days	More than half the days	More than half the days	Several days	More than half the days	Yes	Yes	Yes	Own Business	Same as before	No	Yes
Abir Hossain Piash	21	Male	Private University	2nd year	Dhaka	Urban	3	Several days	Not at all	Several days	Not at all	Several days	More than half the days	Several days	More than half the days	More than half the days	Not at all	Not at all	Several days	Not at all	Not at all	Several days	Several days	No	No	Yes	Private Job	Less than before	No	No
Autal Sakib Salehin	21	Male	Private University	2nd year	Dhaka	Urban	4	Nearly everyday	Several days	Not at all	Several days	More than half the days	Not at all	Nearly everyday	Several days	Not at all	Several days	More than half the days	Not at all	More than half the days	More than half the days	Several days	Not at all	Yes	Yes	Yes	Own Business	Same as before	No	Yes
Sakibuzzaman	23	Male	Private University	2nd year	Dhaka	Rural	7	Several days	Several days	Not at all	Not at all	Not at all	Several days	Not at all	Not at all	Not at all	Several days	Not at all	Several days	Not at all	Not at all	Not at all	Several days	No	Yes	Yes	Private Job	Same as before	No	No
Md Sakib Hasan Tumon	20	Male	Private University	2nd year	Rajshahi	Rural	5	Several days	More than half the days	Nearly everyday	Several days	Several days	Several days	Several days	Not at all	Several days	Several days	Several days	More than half the days	Several days	Several days	Several days	Several days	Yes	Yes	Yes	Own Business	Less than before	Yes	Yes
Md.Samul Hoque zayed	27	Male	Private University	2nd year	Dhaka	Urban	8	Nearly everyday	Nearly everyday	Nearly everyday	Nearly everyday	Nearly everyday	Nearly everyday	Nearly everyday	Not at all	Nearly everyday	Nearly everyday	Nearly everyday	Nearly everyday	Nearly everyday	Nearly everyday	Nearly everyday	Nearly everyday	Yes	Yes	Yes	Government Job	Same as before	No	Yes
Hasibur rahman shuvo	22	Male	Private University	3rd year	Dhaka	Urban	5	Several days	More than half the days	Several days	Several days	More than half the days	More than half the days	Several days	Not at all	Not at all	Several days	Several days	Several days	More than half the days	Nearly everyday	More than half the days	Not at all	Yes	Yes	No	Private Job	Same as before	Yes	Yes
MD:Nahid Hasan	20	Male	Private University	1st year	Rajshahi	Urban	3	Nearly everyday	Nearly everyday	Nearly everyday	Nearly everyday	Nearly everyday	Nearly everyday	Nearly everyday	Nearly everyday	Nearly everyday	Not at all	Not at all	Nearly everyday	Nearly everyday	Nearly everyday	Nearly everyday	Nearly everyday	Yes	Yes	Yes	Government Job	More than before	No	Yes
Nurullah Haque	19	Male	Private University	1st year	Rajshahi	Rural	4	More than half the days	More than half the days	Nearly everyday	Several days	Several days	Nearly everyday	Several days	Not at all	Not at all	Not at all	Not at all	Nearly everyday	Several days	Several days	Several days	Not at all	No	Yes	No	Government Job	Less than before	No	Yes
MD Sameer Iqbal Chowdhury	20	Male	Public University	2nd year	Dhaka	Urban	3	Several days	Not at all	Not at all	Several days	Not at all	Not at all	Not at all	Not at all	Not at all	Not at all	Not at all	Not at all	Not at all	Not at all	Several days	Not at all	Yes	Yes	No	Government Job	Same as before	No	No
Akash	21	Male	Private University	2nd year	Dhaka	Urban	6	More than half the days	Several days	Nearly everyday	Several days	Nearly everyday	Several days	Not at all	Not at all	Not at all	More than half the days	Nearly everyday	Several days	Nearly everyday	Not at all	Several days	Nearly everyday	Yes	Yes	No	Private Job	Same as before	No	Yes
Nipa Biswas	21	Female	Private University	2nd year	Dhaka	Urban	4	Several days	Nearly everyday	Several days	Nearly everyday	Not at all	Several days	Several days	Not at all	Several days	Several days	Not at all	Nearly everyday	Several days	Not at all	Not at all	Not at all	Yes	No	Yes	Private Job	Less than before	No	No
Md Masud Pervez Rohel	24	Male	Private University	2nd year	Khulna	Rural	5	Several days	More than half the days	Nearly everyday	Nearly everyday	Not at all	Not at all	Nearly everyday	Several days	Not at all	Nearly everyday	More than half the days	Nearly everyday	Several days	Not at all	Nearly everyday	Not at all	Yes	Yes	Yes	Government Job	Less than before	No	Yes
Md Ariful Islam Jakaria	21	Male	Private University	2nd year	Dhaka	Urban	4	Several days	More than half the days	Nearly everyday	Several days	More than half the days	More than half the days	More than half the days	Nearly everyday	Not at all	Several days	Several days	Several days	More than half the days	Nearly everyday	Nearly everyday	Nearly everyday	Yes	Yes	Yes	Private Job	Less than before	Yes	Yes
Zarin Tashnim	21	Female	Private University	3rd year	Dhaka	Urban	5	Nearly everyday	Not at all	Nearly everyday	Nearly everyday	Nearly everyday	Several days	Nearly everyday	Nearly everyday	Not at all	Several days	Nearly everyday	Nearly everyday	Nearly everyday	Several days	Nearly everyday	Not at all	Yes	Yes	Yes	Farming	Less than before	No	Yes
Progga Paromita Biswas	25	Female	Private University	4th/5th year	Khulna	Urban	6	Several days	Not at all	More than half the days	Nearly everyday	Several days	Nearly everyday	Several days	Not at all	Not at all	Nearly everyday	Not at all	Not at all	Nearly everyday	Nearly everyday	Nearly everyday	Nearly everyday	No	Yes	No	Own Business	Less than before	No	Yes
Farjana Akter Rimu	22	Female	Private University	3rd year	Dhaka	Urban	5	Several days	Nearly everyday	Nearly everyday	Several days	Nearly everyday	Nearly everyday	More than half the days	Not at all	Nearly everyday	Several days	Nearly everyday	More than half the days	Several days	More than half the days	More than half the days	Several days	Yes	Yes	Yes	Government Job	Less than before	Yes	Yes
Munem Shahriar	22	Male	Private University	2nd year	Mymensingh	Rural	4	Several days	Several days	More than half the days	More than half the days	More than half the days	Several days	Several days	Several days	Not at all	Several days	Several days	Not at all	Several days	Several days	Several days	Several days	Yes	No	Yes	Own Business	Less than before	No	No
Nadia Khan Nodi	21	Female	Private University	2nd year	Dhaka	Urban	3	More than half the days	Nearly everyday	Several days	Nearly everyday	More than half the days	Nearly everyday	Not at all	Several days	Nearly everyday	Nearly everyday	Nearly everyday	Nearly everyday	Nearly everyday	Nearly everyday	More than half the days	Nearly everyday	Yes	Yes	No	Government Job	Less than before	Yes	No
Jubayer Islam	26	Male	Public University	Masters	Dhaka	Urban	5	Nearly everyday	Nearly everyday	Several days	Nearly everyday	Not at all	Not at all	More than half the days	Several days	Not at all	Several days	More than half the days	Several days	Nearly everyday	Several days	More than half the days	Nearly everyday	Yes	Yes	No	Own Business	Less than before	No	No
Tanvir Hasan	23	Male	Private University	3rd year	Chattogram	Rural	6	Nearly everyday	Several days	Several days	Nearly everyday	Not at all	Not at all	Several days	Not at all	Not at all	Several days	Several days	Several days	Several days	Not at all	Several days	Not at all	No	No	Yes	Private Job	Less than before	No	No
Md Shabbir Hossain	23	Male	Private University	2nd year	Khulna	Rural	4	Several days	Several days	Several days	Several days	Several days	Several days	Several days	Not at all	Not at all	Nearly everyday	Nearly everyday	Several days	Not at all	More than half the days	Nearly everyday	Not at all	Yes	Yes	Yes	Own Business	Same as before	No	No
Md. Shariful Islam	25	Male	Private University	3rd year	Rangpur	Rural	4	Several days	Several days	Several days	Several days	Several days	Not at all	Several days	More than half the days	More than half the days	Several days	Not at all	Several days	Several days	Several days	Nearly everyday	Several days	Yes	Yes	Yes	Own Business	Less than before	No	Yes
Mostafizur Rahman	21	Male	Private University	2nd year	Barishal	Rural	5	Several days	Nearly everyday	Nearly everyday	Several days	Nearly everyday	Several days	Several days	Several days	Not at all	Not at all	Several days	Several days	Several days	Several days	More than half the days	More than half the days	Yes	Yes	No	Own Business	Less than before	No	No
Nazmun Nahar Mou	23	Female	Private University	3rd year	Dhaka	Rural	8	More than half the days	Not at all	Several days	Not at all	Not at all	Not at all	Not at all	Not at all	Not at all	Not at all	Not at all	Several days	Not at all	Not at all	Several days	Not at all	Yes	Yes	Yes	Own Business	Same as before	No	Yes
Tanmoy Kumar sarker	24	Male	Public University	Masters	Rajshahi	Rural	9	Several days	Several days	Nearly everyday	Nearly everyday	Not at all	More than half the days	Not at all	Several days	Several days	Several days	Several days	Nearly everyday	Several days	Several days	Several days	Several days	Yes	Yes	Yes	Private Job	Same as before	No	No
Present	19	Male	Public University	1st year	Dhaka	Urban	2	More than half the days	Several days	Nearly everyday	More than half the days	Not at all	Not at all	More than half the days	Several days	Not at all	More than half the days	Nearly everyday	More than half the days	More than half the days	Several days	More than half the days	Nearly everyday	Yes	Yes	Yes	Private Job	Same as before	No	No
Mafuza Akter Minu	22	Female	Private University	3rd year	Dhaka	Rural	10	Not at all	Nearly everyday	Several days	Not at all	Not at all	Not at all	Several days	Not at all	Not at all	Not at all	Nearly everyday	Nearly everyday	Nearly everyday	Not at all	Nearly everyday	Not at all	No	Yes	Yes	Government Job	More than before	No	No
Abu Yousuf	20	Male	Private University	2nd year	Chattogram	Rural	7	More than half the days	Several days	More than half the days	More than half the days	Several days	Nearly everyday	Nearly everyday	Nearly everyday	Several days	Nearly everyday	Nearly everyday	Nearly everyday	Nearly everyday	Nearly everyday	Nearly everyday	Nearly everyday	Yes	Yes	Yes	Government Job	Less than before	No	Yes
Md Limon Mia	23	Male	Private University	2nd year	Rangpur	Rural	4	Several days	Several days	Not at all	Several days	Nearly everyday	Not at all	Not at all	Not at all	Not at all	Several days	Not at all	Several days	Not at all	Not at all	Several days	Not at all	Yes	No	Yes	Private Job	Less than before	No	Yes
Md TamimAlam	22	Male	Private University	1st year	Barishal	Rural	5	Nearly everyday	More than half the days	Nearly everyday	Several days	Several days	Nearly everyday	Not at all	Several days	Nearly everyday	Several days	Several days	Nearly everyday	Several days	Not at all	Nearly everyday	Several days	Yes	Yes	Yes	Farming	Less than before	Yes	Yes
Amirul Islam Turja	21	Male	Private University	1st year	Chattogram	Rural	4	Nearly everyday	Several days	Several days	Nearly everyday	Several days	Several days	Several days	Not at all	Not at all	Not at all	Not at all	Several days	Several days	Not at all	Several days	Not at all	Yes	Yes	Yes	Private Job	Less than before	No	Yes
Sazal	24	Male	Private University	3rd year	Dhaka	Urban	6	Several days	More than half the days	Nearly everyday	Several days	Nearly everyday	Nearly everyday	Several days	Several days	Not at all	Nearly everyday	Not at all	Nearly everyday	Nearly everyday	Nearly everyday	Nearly everyday	Nearly everyday	No	No	Yes	Government Job	Same as before	No	Yes
Sazal	24	Male	Private University	3rd year	Dhaka	Urban	6	Several days	More than half the days	Nearly everyday	Several days	Nearly everyday	Nearly everyday	Several days	Several days	Not at all	Nearly everyday	Not at all	Nearly everyday	Nearly everyday	Nearly everyday	Nearly everyday	Nearly everyday	Yes	Yes	Yes	Own Business	Same as before	No	Yes
Masud pradan	22	Male	Private University	2nd year	Dhaka	Rural	8	Nearly everyday	Nearly everyday	Several days	More than half the days	Several days	More than half the days	Not at all	Not at all	Not at all	Nearly everyday	More than half the days	More than half the days	Nearly everyday	More than half the days	More than half the days	More than half the days	No	Yes	No	Private Job	Less than before	No	Yes
Abdur Rahim	20	Male	Public University	1st year	Rajshahi	Rural	9	Several days	Several days	Not at all	Not at all	More than half the days	Several days	Not at all	Several days	Not at all	Several days	Several days	More than half the days	Several days	Not at all	Several days	Several days	No	Yes	No	Private Job	Less than before	No	Yes
Md. Mainul Islam	25	Male	Public University	Masters	Chattogram	Rural	4	Several days	More than half the days	Not at all	Not at all	Not at all	Nearly everyday	Not at all	Not at all	Not at all	Several days	Nearly everyday	More than half the days	Not at all	Several days	Nearly everyday	Several days	Yes	Yes	Yes	Own Business	Less than before	Yes	Yes
Md Choton Ali	23	Male	Public University	4th/5th year	Khulna	Urban	10	Nearly everyday	Nearly everyday	Nearly everyday	Nearly everyday	Nearly everyday	Nearly everyday	Nearly everyday	Several days	More than half the days	Nearly everyday	Nearly everyday	Nearly everyday	Nearly everyday	More than half the days	More than half the days	Nearly everyday	Yes	Yes	Yes	Other	Less than before	No	Yes
Tipu	23	Male	Private University	3rd year	Dhaka	Urban	8	Not at all	Not at all	Several days	Not at all	Several days	Not at all	Not at all	Not at all	Not at all	Not at all	Not at all	Not at all	Not at all	Not at all	Not at all	Not at all	Yes	Yes	Yes	Own Business	Less than before	No	No
Md nimur Rahman	19	Male	Private University	1st year	Rajshahi	Urban	4	Not at all	Several days	Several days	Several days	Several days	Several days	Not at all	Not at all	Not at all	Several days	Not at all	Nearly everyday	Not at all	Not at all	Several days	Nearly everyday	Yes	Yes	No	Farming	Less than before	Yes	Yes
Shagufta Halim Tulip	23	Female	Public University	4th/5th year	Dhaka	Urban	4	Nearly everyday	Nearly everyday	Nearly everyday	Nearly everyday	Nearly everyday	Nearly everyday	Nearly everyday	Nearly everyday	Nearly everyday	Nearly everyday	Nearly everyday	Nearly everyday	Nearly everyday	Several days	Nearly everyday	Nearly everyday	Yes	Yes	Yes	Private Job	Less than before	No	No
Md Siam hasan	22	Male	Private University	1st year	Barishal	Rural	5	Several days	Not at all	Not at all	Not at all	More than half the days	Not at all	Not at all	Not at all	Not at all	Not at all	Not at all	Not at all	Not at all	Not at all	Not at all	Not at all	Yes	No	No	Government Job	Same as before	No	No
Marium khondaker	22	Female	Private University	2nd year	Rajshahi	Urban	4	Nearly everyday	Nearly everyday	Nearly everyday	Nearly everyday	Nearly everyday	Nearly everyday	Not at all	Not at all	Nearly everyday	Nearly everyday	Nearly everyday	Nearly everyday	Nearly everyday	Nearly everyday	Nearly everyday	Nearly everyday	Yes	Yes	Yes	Private Job	Less than before	Yes	Yes
Mehedi Hasan	25	Male	Public University	Masters	Dhaka	Rural	5	Nearly everyday	Several days	Several days	More than half the days	Several days	Nearly everyday	Several days	Not at all	Not at all	Not at all	More than half the days	Nearly everyday	More than half the days	Several days	Several days	Several days	Yes	Yes	Yes	Government Job	Less than before	No	Yes
Md. Nur Alam	21	Male	Private University	1st year	Rangpur	Rural	8	Several days	Several days	Several days	Several days	Several days	Several days	Nearly everyday	Several days	Several days	Nearly everyday	More than half the days	Nearly everyday	Several days	Nearly everyday	Nearly everyday	Nearly everyday	Yes	Yes	No	Own Business	Less than before	No	Yes
Ajit Dash Avi	23	Male	Private University	3rd year	Sylhet	Rural	3	Nearly everyday	Several days	Not at all	Not at all	Not at all	Nearly everyday	Not at all	Not at all	Not at all	Not at all	Not at all	Several days	Not at all	Not at all	Several days	Not at all	Yes	Yes	No	Government Job	Less than before	No	Yes
Jannatul Ferdous	21	Female	Public University	4th/5th year	Dhaka	Urban	3	Several days	Several days	Not at all	Several days	Not at all	Several days	Several days	Not at all	Not at all	Several days	Several days	Not at all	Several days	Several days	Several days	Not at all	Yes	Yes	Yes	Farming	Less than before	Yes	No
Rokibul Huda Hasib	23	Male	Private University	3rd year	Dhaka	Rural	3	Nearly everyday	Nearly everyday	More than half the days	Several days	Nearly everyday	Nearly everyday	Nearly everyday	Not at all	Nearly everyday	More than half the days	Not at all	Nearly everyday	Not at all	Not at all	Several days	Several days	Yes	Yes	Yes	Private Job	Less than before	No	Yes
Lija Akter	25	Female	Public University	Masters	Dhaka	Rural	6	Several days	More than half the days	Several days	Several days	Several days	Several days	Not at all	Not at all	Not at all	More than half the days	More than half the days	More than half the days	Nearly everyday	More than half the days	Nearly everyday	Nearly everyday	Yes	Yes	Yes	Own Business	Less than before	No	No
Didar Al Mahmud	24	Male	Private University	2nd year	Dhaka	Urban	6	Several days	More than half the days	More than half the days	Not at all	More than half the days	Not at all	More than half the days	Not at all	Several days	Not at all	Not at all	Several days	Not at all	Not at all	Not at all	Several days	Yes	No	No	Private Job	Less than before	No	Yes
Md Sadul Islam	21	Male	Private University	1st year	Dhaka	Urban	6	Nearly everyday	Several days	Nearly everyday	Several days	Nearly everyday	Not at all	Not at all	Not at all	Not at all	Not at all	Not at all	Not at all	Not at all	Not at all	Nearly everyday	Not at all	Yes	Yes	Yes	Own Business	Same as before	Yes	Yes
Joya Nandi	23	Female	Public University	4th/5th year	Mymensingh	Urban	8	Not at all	Several days	Nearly everyday	Several days	Not at all	Not at all	More than half the days	Not at all	Not at all	Nearly everyday	More than half the days	Several days	Several days	More than half the days	Nearly everyday	Not at all	No	Yes	Yes	Own Business	Less than before	No	Yes
Tushar	21	Male	Private University	2nd year	Barishal	Rural	6	Several days	Nearly everyday	Nearly everyday	Nearly everyday	Nearly everyday	Nearly everyday	More than half the days	Nearly everyday	Nearly everyday	Nearly everyday	Nearly everyday	Nearly everyday	Nearly everyday	Nearly everyday	Nearly everyday	Nearly everyday	Yes	No	No	Own Business	Less than before	No	No
Zannatul Nayem Niloy	20	Female	Private University	2nd year	Dhaka	Urban	5	Not at all	Several days	Nearly everyday	Nearly everyday	Several days	Not at all	Nearly everyday	Nearly everyday	Nearly everyday	Nearly everyday	Nearly everyday	Nearly everyday	Nearly everyday	Nearly everyday	Nearly everyday	Nearly everyday	Yes	Yes	Yes	Other	Less than before	No	Yes
Pintu	20	Male	Public University	2nd year	Dhaka	Urban	4	Several days	Several days	Nearly everyday	Several days	More than half the days	Several days	Nearly everyday	Several days	More than half the days	Nearly everyday	Nearly everyday	Nearly everyday	Nearly everyday	Nearly everyday	Nearly everyday	Several days	No	No	No	Own Business	More than before	No	Yes
Monzurul Islam	23	Male	Private University	2nd year	Khulna	Rural	6	Several days	Several days	Nearly everyday	Nearly everyday	Not at all	Not at all	Not at all	Not at all	Several days	Nearly everyday	More than half the days	More than half the days	More than half the days	Several days	Nearly everyday	More than half the days	No	No	No	Own Business	Same as before	No	Yes
Ishtiaque Zahid	22	Male	Public University	4th/5th year	Dhaka	Urban	4	Not at all	Not at all	Nearly everyday	Several days	Not at all	Not at all	Not at all	Not at all	Not at all	Not at all	Not at all	More than half the days	Not at all	Not at all	Several days	Several days	No	No	Yes	Government Job	Same as before	No	No
Tahmid Yusuf	20	Male	Public University	2nd year	Dhaka	Urban	5	Not at all	Not at all	Several days	Not at all	Not at all	Not at all	Not at all	Not at all	Not at all	Not at all	Not at all	Not at all	Not at all	Not at all	Not at all	Not at all	No	Yes	No	Government Job	Same as before	No	Yes
Nahidir Paris	19	Male	Public University	1st year	Khulna	Urban	2	Nearly everyday	Nearly everyday	Nearly everyday	Several days	More than half the days	More than half the days	More than half the days	More than half the days	Not at all	Nearly everyday	Several days	More than half the days	More than half the days	More than half the days	Several days	Not at all	Yes	Yes	Yes	Government Job	Less than before	No	No
Nahida Islam	19	Female	Public University	1st year	Dhaka	Rural	6	Several days	Several days	Several days	Several days	Several days	Several days	Several days	Several days	Not at all	Not at all	Not at all	Several days	Not at all	Not at all	Several days	Not at all	Yes	No	Yes	Government Job	Same as before	No	Yes
Al-Amin Emon	20	Male	Public University	1st year	Dhaka	Rural	4	Nearly everyday	More than half the days	Nearly everyday	Nearly everyday	Several days	Not at all	Several days	Not at all	Not at all	Several days	Several days	Not at all	Not at all	Several days	More than half the days	Not at all	No	Yes	No	Farming	Less than before	No	Yes
Laboni Sarker Chaity	19	Female	Public University	1st year	Dhaka	Urban	4	Several days	Not at all	Several days	More than half the days	Not at all	Not at all	Not at all	Not at all	Not at all	Not at all	Not at all	Several days	Not at all	Not at all	Several days	Not at all	Yes	Yes	Yes	Own Business	Same as before	No	Yes
Meher Afrose Fatema	25	Female	Private University	3rd year	Dhaka	Urban	5	Not at all	Several days	Several days	Not at all	Not at all	Several days	More than half the days	Not at all	Several days	More than half the days	More than half the days	Nearly everyday	Not at all	Not at all	Not at all	More than half the days	Yes	Yes	Yes	Private Job	Same as before	No	Yes
Najmul hossain sagor	19	Male	Public University	1st year	Dhaka	Urban	3	Several days	Not at all	Not at all	Not at all	Not at all	Not at all	Not at all	Not at all	Not at all	Not at all	Not at all	Not at all	Not at all	Not at all	Not at all	Not at all	Yes	Yes	Yes	Government Job	Less than before	No	Yes
Najmul hossain sagor	20	Male	Public University	1st year	Dhaka	Urban	3	Not at all	Not at all	Not at all	Not at all	Not at all	Not at all	Not at all	Not at all	Not at all	Not at all	Not at all	Not at all	Not at all	Not at all	Not at all	Several days	Yes	No	Yes	Private Job	Less than before	No	No
Tanmoy Kumar Saha	23	Male	Private University	3rd year	Mymensingh	Urban	4	Nearly everyday	Nearly everyday	Nearly everyday	Several days	Not at all	Nearly everyday	Not at all	Several days	Not at all	Not at all	Not at all	Nearly everyday	Not at all	Not at all	Several days	Not at all	No	Yes	Yes	Private Job	Same as before	No	No
Himel Sarker	23	Male	Private University	4th/5th year	Rajshahi	Rural	6	Not at all	Several days	More than half the days	More than half the days	More than half the days	Several days	Not at all	Not at all	Not at all	Not at all	More than half the days	More than half the days	Not at all	Not at all	More than half the days	More than half the days	Yes	Yes	Yes	Private Job	Less than before	No	No
Md. Shohanur Rahman Shohan	21	Male	Private University	3rd year	Dhaka	Urban	7	Nearly everyday	Nearly everyday	Nearly everyday	More than half the days	Several days	Nearly everyday	More than half the days	Several days	Not at all	More than half the days	Several days	More than half the days	Several days	More than half the days	Nearly everyday	More than half the days	Yes	Yes	Yes	Government Job	Less than before	No	No
Fardia Rahman Mim	21	Female	Public University	1st year	Dhaka	Urban	4	Several days	Several days	Several days	Not at all	Several days	Several days	Not at all	Not at all	Not at all	Not at all	Not at all	More than half the days	Not at all	Not at all	Several days	Several days	Yes	Yes	Yes	Government Job	Same as before	Yes	Yes
Hasan Ahammad Bhuiyan	27	Male	Private University	1st year	Dhaka	Urban	7	Nearly everyday	Several days	Nearly everyday	Several days	Several days	Several days	Several days	Not at all	Not at all	Several days	Several days	More than half the days	Several days	Not at all	Several days	More than half the days	Yes	Yes	Yes	Private Job	Less than before	No	No
Md. Musaddik Elahi	23	Male	Private University	1st year	Rangpur	Rural	4	Nearly everyday	Not at all	Not at all	Several days	Several days	Not at all	Several days	Not at all	Not at all	Not at all	Not at all	Several days	Several days	Several days	Nearly everyday	More than half the days	Yes	No	Yes	Own Business	Less than before	No	No
Mahadi Hasan Apu	22	Male	Private University	3rd year	Dhaka	Rural	6	More than half the days	Nearly everyday	Nearly everyday	More than half the days	Several days	Nearly everyday	Nearly everyday	Not at all	Not at all	Several days	More than half the days	Nearly everyday	Several days	More than half the days	Nearly everyday	Nearly everyday	Yes	Yes	Yes	Government Job	Less than before	No	Yes
Masud Rana	22	Male	Private University	2nd year	Khulna	Rural	6	Several days	More than half the days	Nearly everyday	Not at all	Several days	Nearly everyday	Not at all	Several days	Not at all	Not at all	More than half the days	Nearly everyday	More than half the days	Several days	Nearly everyday	Nearly everyday	Yes	Yes	No	Farming	Less than before	Yes	Yes
Md.Aminul Islam	22	Male	Private University	2nd year	Barishal	Urban	3	Nearly everyday	Nearly everyday	Several days	Several days	Not at all	Not at all	Nearly everyday	Not at all	Not at all	Several days	Not at all	Nearly everyday	Nearly everyday	Nearly everyday	Nearly everyday	Nearly everyday	Yes	Yes	No	Farming	Less than before	No	Yes
Md mehedi hasan tushar	24	Male	Private University	3rd year	Dhaka	Urban	4	Not at all	Not at all	Not at all	Not at all	Several days	Not at all	Not at all	Not at all	Not at all	Not at all	Not at all	Not at all	More than half the days	More than half the days	More than half the days	More than half the days	Yes	Yes	No	Farming	Less than before	No	Yes
Sanjida Ferdous	23	Female	Private University	4th/5th year	Mymensingh	Rural	4	Several days	More than half the days	Not at all	Not at all	Nearly everyday	Several days	Nearly everyday	Not at all	Not at all	Several days	More than half the days	Nearly everyday	Not at all	Not at all	Not at all	Not at all	No	No	No	Farming	Same as before	No	No
Nishat Tarannum	23	Female	Public University	4th/5th year	Chattogram	Rural	2	More than half the days	More than half the days	Nearly everyday	Nearly everyday	Not at all	Not at all	Not at all	Not at all	Not at all	Not at all	Not at all	Several days	Not at all	Nearly everyday	Several days	Nearly everyday	Yes	Yes	Yes	Government Job	Less than before	Yes	No
Israt Jalal	20	Female	Public University	3rd year	Chattogram	Urban	3	Not at all	More than half the days	Nearly everyday	Several days	Nearly everyday	More than half the days	Nearly everyday	Not at all	Several days	More than half the days	Nearly everyday	Nearly everyday	Nearly everyday	Nearly everyday	Nearly everyday	More than half the days	Yes	Yes	Yes	Other	Less than before	Yes	Yes
Tanjim Al Banna	22	Male	Public University	3rd year	Chattogram	Rural	6	Not at all	Not at all	Not at all	Not at all	Not at all	Not at all	Not at all	Nearly everyday	Not at all	Not at all	Not at all	Not at all	Not at all	Not at all	Not at all	Not at all	Yes	Yes	Yes	Private Job	Same as before	No	Yes
MD Abu Rumman	22	Male	Public University	1st year	Chattogram	Rural	4	Nearly everyday	More than half the days	More than half the days	More than half the days	Several days	Several days	Several days	Several days	More than half the days	More than half the days	More than half the days	More than half the days	More than half the days	Several days	More than half the days	Nearly everyday	Yes	No	Yes	Government Job	Less than before	No	Yes
MD. Shafiul abedin	22	Male	Public University	3rd year	Chattogram	Urban	6	Nearly everyday	Several days	More than half the days	Several days	Nearly everyday	Several days	More than half the days	More than half the days	Not at all	Several days	Several days	Nearly everyday	Several days	Several days	Nearly everyday	Nearly everyday	Yes	Yes	Yes	Other	Less than before	Yes	Yes
Purnima Banik	21	Female	Private University	3rd year	Dhaka	Rural	5	Several days	Nearly everyday	Not at all	Not at all	Nearly everyday	Several days	Not at all	Several days	Several days	Not at all	Several days	Nearly everyday	Several days	Not at all	More than half the days	Several days	Yes	Yes	Yes	Government Job	Less than before	No	Yes
MD FARUK HOSSEN	24	Male	Public University	4th/5th year	Chattogram	Rural	7	More than half the days	Nearly everyday	Not at all	More than half the days	Several days	Not at all	Nearly everyday	Several days	Not at all	Not at all	Several days	Nearly everyday	More than half the days	Not at all	More than half the days	Nearly everyday	Yes	Yes	No	Other	Less than before	No	Yes
Md. Raihan Hossain	22	Male	Public University	4th/5th year	Chattogram	Urban	9	Several days	Several days	Nearly everyday	Nearly everyday	Several days	Nearly everyday	Nearly everyday	Not at all	Several days	Several days	Not at all	Nearly everyday	Not at all	Not at all	Nearly everyday	Several days	Yes	Yes	Yes	Private Job	Less than before	No	No
Md. Towhidul Alam Mahim	22	Male	Public University	3rd year	Khulna	Urban	4	More than half the days	Several days	Not at all	Several days	Not at all	More than half the days	More than half the days	Not at all	More than half the days	Several days	Not at all	Not at all	Several days	Several days	Nearly everyday	More than half the days	Yes	Yes	Yes	Government Job	Less than before	No	Yes
Shariful Islam	22	Male	Public University	3rd year	Barishal	Rural	12	Not at all	Nearly everyday	Several days	Not at all	Not at all	Nearly everyday	Nearly everyday	Several days	Nearly everyday	Nearly everyday	Nearly everyday	Nearly everyday	Nearly everyday	More than half the days	Nearly everyday	Nearly everyday	Yes	Yes	No	Other	Less than before	Yes	Yes
Mosharaf	25	Male	Private University	2nd year	Chattogram	Urban	7	More than half the days	Nearly everyday	Nearly everyday	Several days	Not at all	More than half the days	Several days	Nearly everyday	Several days	Nearly everyday	Several days	More than half the days	Several days	More than half the days	Several days	Several days	Yes	Yes	Yes	Private Job	Less than before	No	Yes
Mosharaf	25	Male	Private University	2nd year	Chattogram	Urban	7	More than half the days	Nearly everyday	Nearly everyday	Several days	Not at all	More than half the days	Several days	Nearly everyday	Several days	Nearly everyday	Several days	More than half the days	Several days	More than half the days	Several days	Several days	Yes	Yes	No	Farming	Less than before	No	Yes
Omar Faruk	22	Male	Public University	4th/5th year	Chattogram	Rural	5	Not at all	Several days	Not at all	Several days	More than half the days	Several days	Several days	More than half the days	More than half the days	Several days	Several days	Several days	Several days	More than half the days	Several days	Several days	Yes	Yes	No	Private Job	Less than before	Yes	Yes
Sadia Islam	23	Female	Public University	4th/5th year	Dhaka	Urban	5	More than half the days	Several days	More than half the days	More than half the days	Not at all	Several days	Not at all	Not at all	Several days	Several days	Several days	Several days	Several days	Several days	Several days	Several days	Yes	Yes	No	Private Job	Same as before	Yes	Yes
Hamim	24	Male	Public University	4th/5th year	Chattogram	Rural	5	Several days	Not at all	Nearly everyday	Not at all	Not at all	Nearly everyday	Not at all	Not at all	Several days	Nearly everyday	Not at all	Nearly everyday	Nearly everyday	Nearly everyday	Several days	Several days	Yes	Yes	Yes	Farming	Less than before	No	Yes
Md.Tosir Ahammed Bhuiyan	22	Male	Public University	4th/5th year	Chattogram	Rural	6	More than half the days	More than half the days	Nearly everyday	Several days	Not at all	More than half the days	Several days	Not at all	Not at all	Several days	Not at all	Nearly everyday	Several days	Not at all	Nearly everyday	Several days	Yes	Yes	Yes	Private Job	Less than before	No	Yes
Monisha Mushtary Uttsha	24	Female	Public University	Masters	Dhaka	Urban	5	Several days	Nearly everyday	Several days	More than half the days	Several days	Nearly everyday	Several days	Not at all	More than half the days	Several days	Several days	Several days	Not at all	Several days	Not at all	Several days	Yes	Yes	Yes	Farming	Same as before	Yes	Yes
Md Sohag Mia	23	Male	Public University	4th/5th year	Mymensingh	Urban	5	Nearly everyday	Nearly everyday	Nearly everyday	Nearly everyday	Nearly everyday	Nearly everyday	Nearly everyday	Not at all	Nearly everyday	Nearly everyday	Nearly everyday	Nearly everyday	Nearly everyday	Nearly everyday	Nearly everyday	Nearly everyday	No	Yes	Yes	Government Job	Less than before	No	Yes
Md. Robiul Islam	20	Male	Public University	1st year	Khulna	Rural	5	Not at all	More than half the days	Not at all	More than half the days	More than half the days	Not at all	More than half the days	Not at all	More than half the days	Not at all	Not at all	Several days	Not at all	Nearly everyday	More than half the days	More than half the days	Yes	Yes	Yes	Private Job	Less than before	No	Yes
Nasrin jahan sharna	22	Female	Public University	3rd year	Chattogram	Rural	3	Several days	Several days	Nearly everyday	Nearly everyday	Several days	Several days	Not at all	Not at all	Not at all	Several days	Several days	Several days	Not at all	Several days	Nearly everyday	Nearly everyday	Yes	Yes	Yes	Private Job	Less than before	No	Yes
Nasrin jahan sharna	22	Female	Public University	3rd year	Chattogram	Rural	3	Several days	Several days	Nearly everyday	Nearly everyday	Several days	Several days	Not at all	Not at all	Not at all	Several days	Several days	Several days	Not at all	Several days	Nearly everyday	Nearly everyday	Yes	Yes	Yes	Other	Less than before	Yes	Yes
Md. Laisur Rahman	20	Male	Private University	1st year	Rangpur	Rural	5	Nearly everyday	Nearly everyday	Nearly everyday	Nearly everyday	Nearly everyday	Several days	More than half the days	More than half the days	Several days	Nearly everyday	Nearly everyday	Nearly everyday	Nearly everyday	More than half the days	Nearly everyday	More than half the days	No	Yes	No	Own Business	Less than before	Yes	Yes
Shahnaz Akter	20	Female	Public University	3rd year	Chattogram	Rural	6	Nearly everyday	Several days	Several days	Several days	Not at all	Several days	Nearly everyday	Not at all	Not at all	Not at all	Not at all	Several days	Several days	Not at all	Several days	Several days	Yes	Yes	Yes	Private Job	Less than before	No	Yes
Md Nazmul Haque	21	Male	Private University	3rd year	Rajshahi	Rural	5	Nearly everyday	Nearly everyday	Several days	Several days	Nearly everyday	Nearly everyday	Not at all	Not at all	Nearly everyday	Nearly everyday	Several days	Nearly everyday	Nearly everyday	Several days	Nearly everyday	Nearly everyday	Yes	Yes	No	Private Job	More than before	Yes	Yes
Mehedi Hasan	22	Male	Public University	3rd year	Dhaka	Urban	5	Not at all	Not at all	Not at all	Not at all	Not at all	Not at all	Not at all	Not at all	Not at all	Not at all	Not at all	Not at all	Not at all	Not at all	Not at all	Not at all	Yes	Yes	No	Farming	Same as before	Yes	Yes
Sheikh Omar Faruq	21	Male	Public University	3rd year	Dhaka	Urban	4	Nearly everyday	Several days	Not at all	Nearly everyday	Not at all	More than half the days	Not at all	Not at all	Not at all	Not at all	Not at all	Nearly everyday	Several days	Not at all	Not at all	Several days	Yes	Yes	No	Government Job	Same as before	No	No
Md.Khalid Saifullah	22	Male	Private University	2nd year	Rajshahi	Rural	4	Not at all	More than half the days	Not at all	Not at all	More than half the days	More than half the days	More than half the days	More than half the days	Not at all	Not at all	More than half the days	Not at all	Not at all	Not at all	Not at all	Nearly everyday	No	No	Yes	Government Job	Less than before	No	No
Naima Salim Barna	21	Female	Public University	4th/5th year	Khulna	Rural	5	Nearly everyday	Several days	Several days	More than half the days	Not at all	Nearly everyday	Not at all	Not at all	Not at all	Several days	More than half the days	Several days	Several days	Not at all	Several days	Nearly everyday	Yes	Yes	No	Government Job	Same as before	No	Yes
Mahmudul Hasan	25	Male	Other	4th/5th year	Chattogram	Urban	5	Not at all	Nearly everyday	Nearly everyday	Not at all	Nearly everyday	Several days	Not at all	Not at all	Not at all	Nearly everyday	Nearly everyday	Nearly everyday	Nearly everyday	Not at all	Several days	Not at all	Yes	No	No	Own Business	Less than before	Yes	No
Md.Morshed Mamun	22	Male	Private University	2nd year	Khulna	Rural	7	Several days	Several days	Nearly everyday	Nearly everyday	Nearly everyday	Several days	Nearly everyday	Nearly everyday	Not at all	Several days	Not at all	Nearly everyday	Nearly everyday	Nearly everyday	Nearly everyday	More than half the days	Yes	Yes	Yes	Own Business	Less than before	No	Yes
Ipshita Ahmed Moon	19	Female	Public University	2nd year	Dhaka	Urban	4	More than half the days	Nearly everyday	More than half the days	More than half the days	Nearly everyday	Nearly everyday	More than half the days	Not at all	Not at all	Not at all	More than half the days	Several days	Several days	Not at all	Several days	Several days	Yes	Yes	No	Other	Same as before	No	Yes
Md.Morshed Mamun	22	Male	Private University	2nd year	Khulna	Rural	7	Several days	Several days	Nearly everyday	Nearly everyday	Nearly everyday	Several days	Nearly everyday	Nearly everyday	Not at all	Several days	Not at all	Nearly everyday	Nearly everyday	Nearly everyday	Nearly everyday	More than half the days	No	No	Yes	Government Job	Less than before	No	No
MohammadNasir Uddin	18	Male	Public University	1st year	Chattogram	Rural	6	Nearly everyday	Several days	More than half the days	Several days	Nearly everyday	Not at all	Not at all	Not at all	Not at all	Nearly everyday	Several days	Nearly everyday	Several days	Several days	Nearly everyday	Several days	Yes	Yes	Yes	Own Business	Less than before	Yes	Yes
Sonia Sultana	20	Female	Public University	2nd year	Dhaka	Rural	8	Nearly everyday	Nearly everyday	Nearly everyday	Not at all	Not at all	Nearly everyday	Nearly everyday	More than half the days	Nearly everyday	Several days	Not at all	Several days	Not at all	Not at all	Nearly everyday	Not at all	Yes	Yes	Yes	Farming	Same as before	Yes	No
Bigit Chandra Das	23	Male	Public University	3rd year	Sylhet	Rural	5	Several days	Several days	Several days	Several days	Not at all	Several days	Not at all	Not at all	Not at all	Several days	Not at all	Several days	Several days	Several days	More than half the days	Several days	Yes	Yes	Yes	Government Job	Less than before	No	No
MD AL AMIN	24	Male	Public University	4th/5th year	Chattogram	Rural	5	Several days	More than half the days	Several days	Not at all	Not at all	Several days	Several days	Several days	Not at all	More than half the days	Several days	More than half the days	Several days	Several days	Not at all	Several days	Yes	Yes	Yes	Farming	Less than before	No	Yes
Kazi Arifuzzaman Sohan	21	Male	Public University	2nd year	Khulna	Rural	3	Nearly everyday	Not at all	Not at all	Several days	Not at all	Not at all	Not at all	Not at all	Not at all	Not at all	Not at all	Not at all	Not at all	Not at all	Several days	Not at all	Yes	Yes	Yes	Government Job	Less than before	No	Yes
MD RAKIBUL ISLAM	22	Male	Private University	1st year	Dhaka	Rural	6	Several days	Several days	Several days	Not at all	More than half the days	Several days	More than half the days	Several days	Not at all	Several days	Several days	Nearly everyday	Several days	Not at all	Several days	Several days	Yes	Yes	No	Own Business	Less than before	No	Yes
Rakib Hasan Purno	20	Male	Private University	1st year	Dhaka	Rural	6	Several days	Several days	More than half the days	Several days	More than half the days	Several days	More than half the days	Not at all	Not at all	Several days	Not at all	Several days	Not at all	More than half the days	More than half the days	More than half the days	Yes	Yes	No	Government Job	Less than before	No	Yes
Md. Mafizul Islam	23	Male	Private University	2nd year	Rangpur	Rural	4	Several days	Several days	Not at all	Several days	Several days	Several days	More than half the days	Several days	Not at all	Several days	Not at all	More than half the days	Several days	Several days	More than half the days	Several days	No	No	Yes	Private Job	Less than before	Yes	Yes
Sabiha Sultana	20	Female	Public University	1st year	Rajshahi	Rural	7	Not at all	Not at all	Not at all	Not at all	Not at all	Not at all	Not at all	Not at all	Not at all	Not at all	Not at all	Not at all	Not at all	Not at all	Not at all	Not at all	Yes	Yes	Yes	Own Business	Same as before	No	No
Efath Khandoker Moben	21	Male	Private University	2nd year	Rangpur	Urban	6	Not at all	Not at all	Not at all	Not at all	Not at all	Not at all	Not at all	Not at all	Not at all	Not at all	Not at all	Not at all	Not at all	Not at all	Not at all	Not at all	No	No	Yes	Farming	Less than before	Yes	Yes
Tabassum Edrishe worthy	22	Female	Private University	3rd year	Dhaka	Urban	4	More than half the days	Several days	Several days	Several days	Several days	Several days	Several days	Not at all	Several days	Several days	Several days	Several days	Several days	Several days	Several days	Several days	No	Yes	Yes	Private Job	Less than before	No	No
Tabassum Edrishe worthy	22	Female	Private University	3rd year	Dhaka	Urban	4	More than half the days	Several days	Several days	Several days	Several days	Several days	Several days	Not at all	Several days	Several days	Several days	Several days	Several days	Several days	More than half the days	Several days	Yes	Yes	No	Government Job	Less than before	No	Yes
Tabassum Edrishe worthy	22	Female	Private University	3rd year	Dhaka	Urban	4	More than half the days	Several days	Several days	Several days	Several days	Several days	Several days	Not at all	Several days	Several days	Several days	Several days	Several days	Several days	Several days	More than half the days	Yes	Yes	No	Government Job	Less than before	No	Yes
Tabassum Edrishe worthy	22	Female	Private University	3rd year	Dhaka	Urban	4	More than half the days	Several days	Several days	Several days	Several days	Several days	Several days	Not at all	Several days	Several days	Several days	Several days	Several days	More than half the days	Several days	More than half the days	Yes	Yes	No	Government Job	Less than before	No	Yes
Khandaker Nabila Afrin	19	Female	Private University	1st year	Dhaka	Rural	4	Nearly everyday	More than half the days	More than half the days	Nearly everyday	Nearly everyday	Nearly everyday	Several days	Several days	Not at all	More than half the days	More than half the days	Several days	More than half the days	More than half the days	More than half the days	Nearly everyday	Yes	Yes	No	Government Job	Less than before	No	Yes
Effat Ara Efa	19	Female	Private University	1st year	Dhaka	Urban	4	Not at all	Not at all	More than half the days	Several days	Not at all	Nearly everyday	Several days	Not at all	Not at all	Not at all	Not at all	Several days	More than half the days	More than half the days	Several days	More than half the days	Yes	Yes	No	Government Job	Less than before	No	Yes
Najmuj Sakib	24	Male	Public University	Masters	Chattogram	Urban	8	Several days	Several days	Not at all	Not at all	Not at all	Several days	Not at all	Not at all	Not at all	Several days	Not at all	Several days	More than half the days	More than half the days	More than half the days	Not at all	Yes	Yes	Yes	Private Job	Same as before	No	Yes
Md Anamul Hossain	21	Male	Private University	3rd year	Chattogram	Urban	5	Not at all	Several days	Not at all	Several days	Not at all	Several days	Not at all	Not at all	Not at all	Several days	Not at all	Several days	Not at all	More than half the days	Several days	Nearly everyday	Yes	Yes	Yes	Private Job	Less than before	No	Yes
MD.Rosiquzzaman	23	Male	Private University	4th/5th year	Khulna	Rural	5	More than half the days	Nearly everyday	Not at all	Not at all	Not at all	Several days	Not at all	Not at all	Nearly everyday	Not at all	Several days	More than half the days	Several days	Several days	More than half the days	Several days	Yes	Yes	Yes	Own Business	Same as before	No	Yes
Sharmin Sultana	21	Female	Private University	1st year	Khulna	Rural	7	Nearly everyday	Nearly everyday	Nearly everyday	Nearly everyday	Several days	Several days	Not at all	Not at all	Nearly everyday	Nearly everyday	Several days	Nearly everyday	Nearly everyday	Not at all	Nearly everyday	Several days	No	Yes	Yes	Private Job	Less than before	Yes	Yes
Mohammad Hasib Jahan Jony	25	Male	Private University	3rd year	Chattogram	Rural	4	Several days	Several days	Several days	More than half the days	More than half the days	Nearly everyday	Several days	Several days	Not at all	Several days	More than half the days	Not at all	Several days	Not at all	Several days	Several days	Yes	Yes	Yes	Government Job	Less than before	No	No
Md. Habibur Rahman	22	Male	Other	4th/5th year	Rangpur	Rural	5	Nearly everyday	Not at all	Not at all	Not at all	Several days	Not at all	Several days	Not at all	Not at all	More than half the days	Not at all	Not at all	Not at all	Several days	Not at all	Several days	Yes	Yes	Yes	Farming	Less than before	Yes	Yes
Md. Al-Amin Miazi	20	Male	Other	2nd year	Chattogram	Rural	6	Not at all	Not at all	Not at all	Not at all	Not at all	Not at all	Not at all	Not at all	Not at all	Not at all	Not at all	Not at all	Not at all	Not at all	Not at all	Not at all	Yes	Yes	No	Private Job	Less than before	Yes	Yes
Md. Nuhash Alam	21	Male	Private University	3rd year	Dhaka	Urban	10	Several days	Several days	Several days	Several days	Not at all	Several days	Several days	Not at all	Not at all	Several days	Several days	Several days	Several days	Not at all	Not at all	More than half the days	No	Yes	No	Government Job	Same as before	Yes	Yes
Rakib	21	Male	Private University	2nd year	Chattogram	Rural	5	Several days	More than half the days	Nearly everyday	Several days	More than half the days	Several days	Not at all	Several days	More than half the days	More than half the days	Nearly everyday	Several days	Nearly everyday	More than half the days	Several days	Several days	Yes	Yes	Yes	Government Job	Less than before	Yes	Yes
Faisal	22	Male	Other	2nd year	Chattogram	Rural	6	Several days	Nearly everyday	Several days	Several days	More than half the days	Nearly everyday	Nearly everyday	Nearly everyday	More than half the days	More than half the days	Several days	Nearly everyday	Several days	Nearly everyday	More than half the days	Nearly everyday	Yes	Yes	Yes	Government Job	Less than before	No	Yes
Asif	23	Male	Private University	3rd year	Chattogram	Rural	3	Several days	Several days	Not at all	More than half the days	Several days	Nearly everyday	More than half the days	Several days	Nearly everyday	Nearly everyday	More than half the days	Several days	More than half the days	Nearly everyday	More than half the days	Several days	Yes	Yes	Yes	Own Business	Less than before	Yes	Yes
Tareq	24	Male	Private University	4th/5th year	Chattogram	Rural	4	Nearly everyday	More than half the days	Several days	Nearly everyday	Several days	Nearly everyday	More than half the days	Several days	Nearly everyday	Several days	More than half the days	Several days	Nearly everyday	Several days	More than half the days	Nearly everyday	Yes	Yes	Yes	Private Job	Same as before	No	No
Tanvir	22	Male	Other	2nd year	Dhaka	Urban	6	More than half the days	Several days	Nearly everyday	Several days	Nearly everyday	More than half the days	Several days	More than half the days	Nearly everyday	Several days	Several days	More than half the days	Nearly everyday	Nearly everyday	Several days	More than half the days	Yes	Yes	Yes	Own Business	Less than before	No	No
Syeda Sumaiya Jannat	21	Female	Private University	2nd year	Sylhet	Rural	6	Not at all	Not at all	Several days	Not at all	Several days	Not at all	Not at all	Not at all	Not at all	Not at all	Not at all	Not at all	Not at all	Not at all	Not at all	Several days	No	No	Yes	Government Job	Less than before	No	No
Humyara anzum Mim	22	Female	Private University	2nd year	Sylhet	Urban	3	Several days	Several days	More than half the days	Several days	Not at all	Several days	Not at all	Not at all	Not at all	Several days	More than half the days	Not at all	Not at all	Several days	More than half the days	Several days	Yes	Yes	Yes	Private Job	Same as before	Yes	No
Sadia mahmud	20	Female	Private University	2nd year	Rajshahi	Rural	5	Several days	More than half the days	Nearly everyday	Several days	Not at all	Not at all	Not at all	Several days	Not at all	Not at all	Not at all	Not at all	Not at all	Several days	More than half the days	Several days	No	No	Yes	Private Job	More than before	No	No
Dipto Das	21	Male	Private University	2nd year	Khulna	Rural	6	Several days	Several days	Nearly everyday	Several days	More than half the days	Nearly everyday	Nearly everyday	More than half the days	Nearly everyday	Several days	Nearly everyday	Nearly everyday	More than half the days	More than half the days	Nearly everyday	Several days	No	No	Yes	Government Job	Less than before	No	Yes
Tanvin Sultana Oishi	20	Female	Private University	2nd year	Dhaka	Rural	5	Nearly everyday	Several days	Nearly everyday	Nearly everyday	Nearly everyday	Nearly everyday	More than half the days	Not at all	Nearly everyday	Nearly everyday	More than half the days	Nearly everyday	More than half the days	Not at all	Nearly everyday	More than half the days	Yes	Yes	Yes	Own Business	Less than before	Yes	Yes
Sharmin Jannat	25	Female	Public University	4th/5th year	Chattogram	Urban	4	Not at all	Not at all	Several days	Not at all	Not at all	Not at all	Not at all	Not at all	Not at all	Not at all	Not at all	Not at all	Not at all	Several days	Several days	Several days	Yes	Yes	Yes	Government Job	Less than before	Yes	Yes
Labiba Islam	20	Female	Public University	2nd year	Dhaka	Urban	7	Nearly everyday	More than half the days	Several days	Several days	Not at all	Nearly everyday	Not at all	Not at all	Several days	Several days	Several days	Not at all	More than half the days	Not at all	Nearly everyday	Not at all	Yes	Yes	No	Own Business	Same as before	No	No
Sharmin Akter Keya	21	Female	Public University	2nd year	Dhaka	Urban	5	Several days	Several days	Not at all	Several days	Not at all	Several days	Not at all	Not at all	Not at all	Several days	Not at all	Not at all	Not at all	Not at all	Not at all	Not at all	Yes	Yes	Yes	Other	Less than before	No	Yes
Farzana Aktar	21	Female	Public University	2nd year	Khulna	Urban	5	More than half the days	Several days	More than half the days	Several days	Several days	Several days	More than half the days	More than half the days	Not at all	Several days	Several days	More than half the days	Several days	Not at all	Nearly everyday	Several days	No	Yes	Yes	Other	Same as before	No	No
Lubna Jaman	21	Female	Public University	2nd year	Mymensingh	Urban	4	Several days	Several days	More than half the days	More than half the days	More than half the days	Not at all	Not at all	Not at all	Not at all	Several days	Not at all	Several days	Not at all	Not at all	Several days	Several days	Yes	Yes	Yes	Own Business	Same as before	No	No
Mst.Nafiza akter	20	Female	Public University	2nd year	Chattogram	Rural	5	Several days	Several days	Not at all	Several days	Several days	Not at all	Not at all	Not at all	Not at all	Several days	More than half the days	Nearly everyday	Several days	More than half the days	Several days	Several days	Yes	Yes	Yes	Government Job	Less than before	No	Yes
Md. Hafiz Uddin	26	Male	Public University	Masters	Chattogram	Urban	5	Nearly everyday	Several days	Several days	Several days	Several days	Several days	Several days	Several days	Several days	Several days	Several days	Several days	Not at all	Several days	Several days	Several days	Yes	Yes	Yes	Government Job	Less than before	No	No
Md.Billal Hosan	21	Male	Public University	2nd year	Dhaka	Urban	5	Several days	Not at all	Several days	Not at all	Not at all	Several days	Nearly everyday	Not at all	Not at all	Several days	Not at all	More than half the days	Nearly everyday	Not at all	Not at all	Not at all	Yes	Yes	Yes	Farming	Less than before	Yes	Yes
Mohammad Hossain	20	Male	Public University	2nd year	Chattogram	Rural	6	Nearly everyday	Several days	Nearly everyday	Several days	Not at all	Several days	Not at all	Not at all	Not at all	Several days	Not at all	Nearly everyday	Several days	Several days	Not at all	Nearly everyday	Yes	Yes	Yes	Government Job	Less than before	No	Yes
Tonoshree Saha	21	Female	Public University	2nd year	Chattogram	Urban	4	Nearly everyday	Not at all	Nearly everyday	Not at all	Several days	Nearly everyday	Several days	Not at all	Not at all	Not at all	Not at all	Nearly everyday	Not at all	Not at all	Not at all	Not at all	Yes	Yes	No	Government Job	Less than before	No	No
Nusrat Chowdhury Ratri	20	Female	Public University	2nd year	Chattogram	Urban	4	Several days	Several days	Nearly everyday	Not at all	Not at all	Several days	Not at all	Not at all	Not at all	Several days	Not at all	Several days	Not at all	Not at all	Several days	More than half the days	Yes	Yes	No	Private Job	Same as before	No	Yes
Md. Rashadul Islam	22	Male	Public University	2nd year	Chattogram	Urban	4	More than half the days	Several days	Several days	Several days	Several days	More than half the days	Not at all	Not at all	Not at all	Not at all	Several days	More than half the days	Several days	Several days	Several days	Several days	Yes	Yes	Yes	Other	Less than before	Yes	Yes
Janntun Nayem	24	Female	Public University	4th/5th year	Chattogram	Urban	2	More than half the days	Several days	Not at all	Several days	Not at all	Not at all	Several days	Not at all	Not at all	Several days	More than half the days	Nearly everyday	Nearly everyday	Not at all	Several days	Nearly everyday	Yes	Yes	Yes	Government Job	Less than before	No	No
Kazi Tamim Bin Ashad	20	Male	Public University	1st year	Chattogram	Rural	7	Nearly everyday	Nearly everyday	Nearly everyday	Nearly everyday	Nearly everyday	Nearly everyday	More than half the days	Nearly everyday	Nearly everyday	Nearly everyday	Nearly everyday	Nearly everyday	Nearly everyday	Nearly everyday	Nearly everyday	More than half the days	Yes	Yes	No	Government Job	Less than before	No	No
Amit Lal Das	20	Male	Public University	1st year	Chattogram	Rural	4	More than half the days	Several days	Several days	More than half the days	Several days	Several days	Nearly everyday	Several days	Not at all	Several days	Several days	Several days	Several days	Several days	Nearly everyday	Several days	Yes	Yes	Yes	Own Business	Less than before	No	Yes
Kawser mohammad emon	22	Male	Public University	1st year	Chattogram	Rural	5	Nearly everyday	Nearly everyday	Several days	Nearly everyday	Several days	Nearly everyday	Not at all	Nearly everyday	Not at all	Not at all	Not at all	Several days	Not at all	Not at all	Not at all	Not at all	Yes	Yes	Yes	Government Job	Less than before	No	Yes
Mukta Akter	22	Female	Public University	2nd year	Dhaka	Rural	6	Not at all	Nearly everyday	Nearly everyday	Nearly everyday	Not at all	Nearly everyday	Nearly everyday	Not at all	Nearly everyday	Nearly everyday	Nearly everyday	Nearly everyday	Nearly everyday	Nearly everyday	Several days	Nearly everyday	Yes	Yes	Yes	Government Job	Less than before	No	Yes
Fouzia Sharmin	24	Female	Public University	4th/5th year	Chattogram	Urban	6	Several days	More than half the days	Not at all	More than half the days	Not at all	Not at all	Not at all	Not at all	Not at all	Nearly everyday	Not at all	Several days	Nearly everyday	Nearly everyday	Nearly everyday	Nearly everyday	Yes	Yes	No	Own Business	Less than before	Yes	Yes
Rajib Khan	23	Male	Public University	4th/5th year	Dhaka	Urban	5	Not at all	Several days	Several days	Several days	Several days	Several days	Several days	Not at all	Not at all	Several days	Not at all	Several days	Several days	Several days	Several days	Several days	Yes	Yes	No	Other	Same as before	No	Yes
Jannatul Naim Sinthia	24	Female	Public University	Masters	Chattogram	Rural	4	Several days	More than half the days	Nearly everyday	Several days	Nearly everyday	Several days	Several days	Not at all	Not at all	Several days	Not at all	Several days	Several days	Not at all	Several days	Not at all	Yes	Yes	Yes	Own Business	Same as before	No	No
Deluwar Hossain syeed	21	Male	Public University	2nd year	Chattogram	Rural	5	More than half the days	Several days	Several days	Nearly everyday	Several days	Several days	More than half the days	Nearly everyday	Not at all	More than half the days	Not at all	More than half the days	Not at all	Not at all	More than half the days	More than half the days	Yes	Yes	No	Government Job	Less than before	No	Yes
Rojina Akter	20	Female	Public University	1st year	Chattogram	Rural	9	Not at all	Not at all	Not at all	Not at all	Several days	Not at all	Not at all	Not at all	Not at all	Not at all	Not at all	Not at all	Not at all	Not at all	Several days	Not at all	Yes	Yes	Yes	Government Job	Less than before	No	No
Abu Nayeem	23	Male	Public University	4th/5th year	Dhaka	Urban	5	Nearly everyday	More than half the days	Nearly everyday	Several days	Several days	Several days	Several days	Not at all	Not at all	Nearly everyday	Nearly everyday	Several days	Several days	Not at all	Several days	More than half the days	Yes	Yes	No	Own Business	Less than before	No	Yes
Airin Alam	20	Female	Public University	1st year	Chattogram	Urban	4	Nearly everyday	Nearly everyday	Nearly everyday	Nearly everyday	More than half the days	Nearly everyday	Several days	Not at all	Nearly everyday	Nearly everyday	Nearly everyday	Several days	Several days	Nearly everyday	Nearly everyday	Nearly everyday	Yes	Yes	Yes	Other	Same as before	No	No
Mahajabin Islam Mohoua	20	Female	Public University	2nd year	Chattogram	Rural	12	Several days	Nearly everyday	Nearly everyday	Not at all	More than half the days	Nearly everyday	Several days	Several days	Nearly everyday	Nearly everyday	More than half the days	Nearly everyday	Several days	Several days	Nearly everyday	Nearly everyday	Yes	Yes	Yes	Other	Less than before	No	Yes
Nafija Sultana	23	Female	Public University	4th/5th year	Chattogram	Urban	6	Several days	Several days	Not at all	Not at all	Not at all	Several days	Nearly everyday	Not at all	Not at all	Not at all	Not at all	Several days	Not at all	Not at all	Several days	Several days	Yes	Yes	Yes	Other	Less than before	No	Yes
Nusrat Jahan	20	Female	Private University	2nd year	Khulna	Rural	4	Several days	Several days	Several days	Several days	Several days	Several days	Several days	Not at all	Not at all	Several days	Several days	Several days	Several days	Several days	Several days	Several days	Yes	Yes	Yes	Own Business	Less than before	No	Yes
Golam Kibria	20	Male	Public University	1st year	Khulna	Rural	5	Several days	Several days	Several days	Several days	Several days	Not at all	Not at all	Not at all	Not at all	Several days	Several days	Several days	Several days	Not at all	Nearly everyday	Nearly everyday	Yes	Yes	Yes	Own Business	Less than before	No	Yes
Ishteak Rashid Khan	27	Male	Public University	Masters	Chattogram	Urban	5	Nearly everyday	Nearly everyday	Several days	Nearly everyday	More than half the days	Nearly everyday	Nearly everyday	Nearly everyday	Not at all	Nearly everyday	Nearly everyday	Nearly everyday	Nearly everyday	Nearly everyday	Several days	Not at all	Yes	Yes	Yes	Own Business	Less than before	No	Yes
Md Alauddin	23	Male	Public University	4th/5th year	Chattogram	Rural	7	Several days	Not at all	Not at all	Not at all	More than half the days	Several days	Not at all	Not at all	Several days	Several days	More than half the days	Nearly everyday	Several days	Several days	More than half the days	Several days	Yes	Yes	Yes	Farming	Less than before	No	Yes
Jobayer hossan	24	Male	Public University	4th/5th year	Chattogram	Rural	6	Several days	Several days	Not at all	Several days	Nearly everyday	Nearly everyday	Several days	Not at all	Not at all	Several days	Several days	Nearly everyday	Not at all	Not at all	Several days	More than half the days	Yes	Yes	Yes	Other	Less than before	Yes	Yes
Mohammad Minhajul Islam	23	Male	Public University	4th/5th year	Chattogram	Urban	3	Not at all	Not at all	Several days	Not at all	Not at all	Not at all	Not at all	Not at all	Not at all	Several days	Several days	Several days	Several days	Not at all	Not at all	Not at all	Yes	Yes	Yes	Other	Less than before	No	Yes
Akhi Akter	22	Female	Public University	2nd year	Chattogram	Urban	5	Several days	Not at all	Not at all	Several days	Not at all	Not at all	Nearly everyday	Several days	Not at all	Several days	Not at all	Several days	Several days	Not at all	Several days	Several days	Yes	No	Yes	Private Job	Less than before	No	No
Mohammed Tarequl Islam	23	Male	Public University	4th/5th year	Chattogram	Rural	4	Several days	Several days	Several days	Not at all	Not at all	Several days	Several days	Several days	Not at all	Several days	Not at all	Several days	Several days	Not at all	Several days	Not at all	Yes	Yes	Yes	Own Business	Less than before	No	Yes
tasrifa ullah	23	Female	Public University	4th/5th year	Chattogram	Urban	5	Nearly everyday	More than half the days	Several days	Nearly everyday	Several days	Nearly everyday	Several days	Several days	Several days	More than half the days	Several days	Nearly everyday	More than half the days	Not at all	Several days	Not at all	Yes	No	Yes	Own Business	Less than before	No	Yes
Anisul Islam	22	Male	Public University	4th/5th year	Dhaka	Urban	6	Nearly everyday	More than half the days	Nearly everyday	Several days	Several days	Nearly everyday	Nearly everyday	Not at all	More than half the days	More than half the days	Several days	More than half the days	More than half the days	Several days	Several days	Several days	Yes	No	Yes	Own Business	Same as before	No	Yes
Al jaber	25	Male	Public University	4th/5th year	Chattogram	Urban	4	Not at all	Not at all	Not at all	More than half the days	Not at all	Not at all	Not at all	Not at all	Not at all	Not at all	Not at all	Nearly everyday	Several days	Not at all	Several days	Not at all	Yes	Yes	No	Government Job	Less than before	No	Yes
Toyeba Babul Eva	20	Female	Private University	2nd year	Dhaka	Urban	4	Nearly everyday	Several days	More than half the days	Several days	Several days	More than half the days	Several days	More than half the days	Not at all	Not at all	Not at all	Several days	Not at all	Not at all	Nearly everyday	More than half the days	No	Yes	Yes	Private Job	Less than before	No	No
Md. Rakib Mia	23	Male	Public University	3rd year	Chattogram	Urban	5	More than half the days	Several days	Nearly everyday	More than half the days	Several days	Several days	Not at all	Not at all	Several days	Several days	Not at all	Several days	Several days	Not at all	Several days	Several days	Yes	Yes	Yes	Own Business	Less than before	No	Yes
MD Zubaer Hosen	22	Male	Private University	2nd year	Rajshahi	Rural	5	Several days	Not at all	Nearly everyday	Not at all	Several days	Not at all	Not at all	Not at all	Not at all	Several days	Several days	Several days	Not at all	Not at all	Nearly everyday	Nearly everyday	Yes	Yes	No	Own Business	Same as before	No	No
Mohaiminul Islam	20	Male	Private University	2nd year	Dhaka	Urban	4	Nearly everyday	Nearly everyday	Nearly everyday	More than half the days	Several days	Several days	Nearly everyday	Not at all	Not at all	Several days	Not at all	Several days	Several days	Several days	Several days	Not at all	Yes	Yes	Yes	Own Business	Less than before	Yes	Yes
NoruneharAkter	20	Female	Public University	2nd year	Chattogram	Urban	5	Not at all	Not at all	Not at all	Not at all	Not at all	Not at all	Not at all	Not at all	Not at all	Not at all	Not at all	Not at all	Not at all	Not at all	Not at all	Not at all	No	No	Yes	Government Job	Less than before	No	Yes
Anamul hoque	21	Male	Public University	2nd year	Chattogram	Rural	6	Several days	Several days	Not at all	Not at all	Nearly everyday	Several days	Not at all	Not at all	Several days	Several days	Not at all	Several days	Not at all	Not at all	Not at all	Not at all	Yes	Yes	Yes	Own Business	Less than before	No	Yes
NoruneharAkter	20	Female	Public University	2nd year	Chattogram	Urban	5	Not at all	Not at all	Not at all	Not at all	Not at all	Not at all	Not at all	Not at all	Not at all	Not at all	Not at all	Not at all	Not at all	Not at all	Not at all	Not at all	Yes	Yes	Yes	Government Job	Less than before	Yes	Yes
Nadia Islam Asma	19	Female	Public University	1st year	Chattogram	Urban	4	Several days	More than half the days	Several days	More than half the days	Not at all	Several days	Not at all	Not at all	Several days	Not at all	Not at all	Several days	Not at all	Not at all	Several days	Several days	Yes	Yes	No	Private Job	Same as before	No	Yes
Ishrat jahan	21	Female	Public University	2nd year	Chattogram	Rural	11	Not at all	Not at all	Several days	Several days	Not at all	Several days	Not at all	Not at all	Not at all	Several days	Not at all	Not at all	Not at all	Not at all	Nearly everyday	Not at all	Yes	Yes	Yes	Government Job	Same as before	No	Yes
Ishrat jahan	21	Female	Public University	2nd year	Chattogram	Rural	11	Not at all	Not at all	Several days	Several days	Not at all	Several days	Not at all	Not at all	Not at all	Several days	Not at all	Not at all	Not at all	Not at all	Nearly everyday	Not at all	Yes	Yes	Yes	Private Job	Same as before	No	No
Ishrat jahan	21	Female	Public University	2nd year	Chattogram	Rural	11	Not at all	Not at all	Several days	Several days	Not at all	Several days	Not at all	Not at all	Not at all	Several days	Not at all	Not at all	Not at all	Not at all	Nearly everyday	Not at all	Yes	Yes	Yes	Private Job	Same as before	No	No
Ishrat jahan	21	Female	Public University	2nd year	Chattogram	Rural	11	Not at all	Not at all	Several days	Several days	Not at all	Several days	Not at all	Not at all	Not at all	Several days	Not at all	Not at all	Not at all	Not at all	Nearly everyday	Not at all	Yes	Yes	Yes	Private Job	Same as before	No	No
Ishrat jahan	21	Female	Public University	2nd year	Chattogram	Rural	11	Not at all	Not at all	Several days	Several days	Not at all	Several days	Not at all	Not at all	Not at all	Several days	Not at all	Not at all	Not at all	Not at all	Nearly everyday	Not at all	Yes	Yes	Yes	Private Job	Same as before	No	No
Tahmina Akter	25	Female	Public University	Masters	Chattogram	Urban	7	Several days	Several days	Several days	Nearly everyday	Several days	Several days	Several days	Several days	Several days	Several days	Nearly everyday	Nearly everyday	Several days	Several days	Nearly everyday	Nearly everyday	Yes	Yes	Yes	Private Job	More than before	No	No
Sinthiya akter	20	Female	Public University	1st year	Dhaka	Urban	5	Several days	Several days	Nearly everyday	More than half the days	Several days	Several days	Several days	More than half the days	Not at all	Not at all	Several days	Several days	Not at all	Not at all	Not at all	Several days	Yes	Yes	Yes	Private Job	Less than before	No	No
Farjana Akther Bristy	19	Female	Public University	1st year	Barishal	Rural	4	Several days	Several days	Nearly everyday	Nearly everyday	Nearly everyday	Several days	Nearly everyday	Not at all	Not at all	Nearly everyday	Nearly everyday	Nearly everyday	Nearly everyday	Nearly everyday	Nearly everyday	Nearly everyday	Yes	Yes	Yes	Own Business	More than before	No	No
Kanij Fatema	20	Female	Public University	2nd year	Chattogram	Urban	5	Several days	Not at all	Several days	Nearly everyday	Not at all	Several days	Not at all	Nearly everyday	Several days	Several days	Several days	Nearly everyday	Not at all	Nearly everyday	Several days	Several days	Yes	Yes	No	Private Job	Less than before	Yes	Yes
Sumaiya Akter	19	Female	Public University	1st year	Chattogram	Urban	6	Nearly everyday	Several days	Several days	Not at all	Not at all	Not at all	Not at all	Not at all	Not at all	Not at all	Not at all	Several days	Not at all	Not at all	Not at all	Several days	Yes	Yes	Yes	Other	More than before	Yes	No
Ahmad H	22	Male	Public University	2nd year	Chattogram	Rural	4	Nearly everyday	Several days	Several days	Nearly everyday	Nearly everyday	Not at all	Not at all	Not at all	Not at all	Several days	Several days	Nearly everyday	Several days	Several days	Nearly everyday	Nearly everyday	Yes	Yes	Yes	Other	Less than before	No	Yes
Alpana Rahman	21	Female	Public University	2nd year	Chattogram	Urban	4	Nearly everyday	More than half the days	Nearly everyday	Nearly everyday	Nearly everyday	Not at all	Nearly everyday	Not at all	Not at all	Not at all	Not at all	Several days	Not at all	Not at all	Several days	Not at all	Yes	No	No	Own Business	Less than before	No	Yes
Antu Chanda Argho	19	Male	Public University	1st year	Sylhet	Urban	4	More than half the days	Several days	Several days	Several days	Not at all	Several days	Several days	Several days	Several days	Several days	Several days	More than half the days	Several days	Several days	Several days	Several days	Yes	No	Yes	Farming	Less than before	No	Yes
Sonia islam	24	Female	Private University	Masters	Dhaka	Urban	5	Several days	Nearly everyday	Several days	Several days	Several days	Nearly everyday	Not at all	Several days	Nearly everyday	Several days	Several days	Nearly everyday	Several days	Nearly everyday	Several days	Several days	Yes	Yes	Yes	Own Business	Less than before	No	No
Priya Acharjee	20	Female	Private University	2nd year	Chattogram	Urban	4	More than half the days	Several days	Several days	Several days	Several days	More than half the days	Not at all	Not at all	Not at all	More than half the days	Several days	More than half the days	Several days	More than half the days	Several days	Nearly everyday	Yes	Yes	Yes	Own Business	More than before	No	Yes
Faria Rahman Omi	19	Female	Public University	1st year	Dhaka	Urban	4	Nearly everyday	More than half the days	Nearly everyday	More than half the days	Nearly everyday	More than half the days	More than half the days	Not at all	Nearly everyday	More than half the days	More than half the days	Nearly everyday	Not at all	Not at all	More than half the days	More than half the days	Yes	Yes	Yes	Private Job	Less than before	No	Yes
Ferdous Alam	21	Male	Private University	2nd year	Rajshahi	Rural	4	Nearly everyday	More than half the days	Several days	Several days	Nearly everyday	Nearly everyday	Several days	More than half the days	Not at all	Several days	More than half the days	Nearly everyday	Nearly everyday	More than half the days	More than half the days	Several days	Yes	Yes	Yes	Private Job	Less than before	No	No
Md. Saiful Islam	22	Male	Public University	4th/5th year	Chattogram	Rural	5	Several days	Several days	Not at all	Not at all	Several days	Not at all	Several days	Several days	Several days	Several days	Several days	Several days	Several days	Several days	Several days	Several days	Yes	Yes	Yes	Other	Less than before	No	Yes
Saima Akter	19	Female	Public University	1st year	Chattogram	Rural	4	Nearly everyday	Nearly everyday	Several days	Nearly everyday	Nearly everyday	Not at all	Not at all	Not at all	Not at all	Several days	Several days	Nearly everyday	Not at all	Not at all	Not at all	Several days	Yes	Yes	Yes	Private Job	Less than before	No	No
S. M. Maliha mamataj tamima	19	Female	Private University	2nd year	Dhaka	Rural	4	More than half the days	Nearly everyday	More than half the days	Nearly everyday	Nearly everyday	Several days	More than half the days	More than half the days	Several days	Nearly everyday	More than half the days	Nearly everyday	More than half the days	More than half the days	More than half the days	Nearly everyday	Yes	Yes	Yes	Own Business	Less than before	No	No
Sabuj mia	20	Male	Public University	1st year	Chattogram	Rural	6	More than half the days	More than half the days	More than half the days	More than half the days	More than half the days	More than half the days	More than half the days	More than half the days	Nearly everyday	More than half the days	More than half the days	Nearly everyday	Several days	More than half the days	More than half the days	More than half the days	Yes	Yes	Yes	Own Business	Less than before	No	No
Sabuj mia	20	Male	Public University	1st year	Chattogram	Rural	6	More than half the days	More than half the days	More than half the days	More than half the days	More than half the days	More than half the days	More than half the days	More than half the days	Nearly everyday	More than half the days	More than half the days	Nearly everyday	Several days	More than half the days	More than half the days	More than half the days	Yes	Yes	Yes	Private Job	Less than before	No	No
Md Sydul islam	20	Male	Private University	2nd year	Dhaka	Urban	4	Not at all	Not at all	Not at all	Not at all	Not at all	Not at all	Nearly everyday	Not at all	Not at all	Not at all	Not at all	More than half the days	Not at all	Not at all	Not at all	Not at all	Yes	Yes	No	Government Job	More than before	Yes	Yes
Jarif howlader	20	Male	Public University	1st year	Dhaka	Urban	5	Several days	Nearly everyday	Not at all	Not at all	Nearly everyday	Not at all	Not at all	Not at all	Several days	Nearly everyday	Nearly everyday	Nearly everyday	Not at all	Not at all	Not at all	Several days	Yes	Yes	No	Government Job	Less than before	Yes	Yes
Jannatul ferdous	20	Female	Public University	2nd year	Chattogram	Urban	6	Several days	Several days	Nearly everyday	Several days	Not at all	Nearly everyday	Not at all	Not at all	Not at all	More than half the days	Several days	More than half the days	More than half the days	Several days	More than half the days	More than half the days	No	Yes	Yes	Own Business	Less than before	Yes	Yes
Joynob Akter	19	Female	Public University	1st year	Chattogram	Urban	6	Several days	Nearly everyday	Not at all	Several days	Not at all	Nearly everyday	Several days	Nearly everyday	Several days	Nearly everyday	Several days	Nearly everyday	Several days	Several days	Nearly everyday	Nearly everyday	Yes	Yes	Yes	Private Job	Same as before	No	Yes
Nubaddil Ahmed	19	Male	Public University	1st year	Chattogram	Urban	2	Several days	Several days	Nearly everyday	Not at all	Not at all	Nearly everyday	Not at all	Not at all	More than half the days	Not at all	Several days	Several days	Not at all	Not at all	Several days	Several days	Yes	Yes	Yes	Private Job	Less than before	No	Yes
Anik Goshame	21	Male	Public University	2nd year	Chattogram	Rural	5	Several days	Not at all	Not at all	Several days	Not at all	Not at all	Not at all	Not at all	Not at all	Not at all	Not at all	Several days	Not at all	Several days	Not at all	Several days	Yes	Yes	Yes	Private Job	Less than before	No	No
Mahedi Hasan	19	Male	Other	1st year	Chattogram	Urban	4	Several days	Not at all	Not at all	Not at all	Not at all	Several days	Not at all	Not at all	Not at all	Not at all	Not at all	Not at all	Not at all	Not at all	Not at all	Not at all	Yes	Yes	No	Private Job	Less than before	Yes	Yes
Shital Chandra Das	21	Male	Public University	2nd year	Dhaka	Rural	4	Several days	Several days	Not at all	Not at all	Not at all	Not at all	Not at all	Not at all	Not at all	Not at all	Several days	Several days	Several days	Not at all	Not at all	Nearly everyday	Yes	Yes	No	Government Job	Less than before	No	Yes
Jannatul Ferthus	21	Female	Public University	2nd year	Chattogram	Urban	5	More than half the days	Not at all	Several days	More than half the days	Several days	Not at all	Not at all	Not at all	Not at all	Not at all	Not at all	Not at all	Not at all	Not at all	Not at all	Not at all	Yes	Yes	Yes	Other	Less than before	Yes	Yes
Md. Ashiqur Rahman	20	Male	Private University	2nd year	Dhaka	Rural	6	Several days	Not at all	Not at all	Not at all	Not at all	Several days	Not at all	Not at all	Not at all	Several days	Not at all	Several days	Not at all	Not at all	Not at all	Not at all	Yes	Yes	Yes	Private Job	Less than before	No	Yes
Farjana Akter	21	Female	Public University	2nd year	Chattogram	Urban	5	Nearly everyday	Nearly everyday	Nearly everyday	Nearly everyday	Several days	Nearly everyday	Nearly everyday	Several days	Not at all	Several days	Nearly everyday	Nearly everyday	Several days	Not at all	Nearly everyday	Not at all	Yes	Yes	No	Own Business	Less than before	No	Yes
Alamin Hossain	21	Male	Public University	1st year	Chattogram	Rural	5	Several days	Several days	Several days	Several days	Not at all	More than half the days	Not at all	Not at all	Not at all	Several days	More than half the days	Several days	Several days	Not at all	Nearly everyday	Nearly everyday	Yes	No	Yes	Private Job	Less than before	Yes	No
Joynob Akter	19	Female	Public University	1st year	Chattogram	Urban	6	Several days	Nearly everyday	Not at all	Several days	Nearly everyday	Nearly everyday	Not at all	Nearly everyday	Several days	Nearly everyday	Several days	Nearly everyday	Several days	Several days	Nearly everyday	Nearly everyday	Yes	Yes	Yes	Government Job	Same as before	No	No
Arpita Saha	20	Female	Public University	1st year	Chattogram	Urban	4	Several days	Several days	Nearly everyday	Several days	Not at all	Not at all	Not at all	Not at all	Not at all	Several days	Not at all	Several days	Not at all	Not at all	Not at all	Not at all	Yes	Yes	No	Own Business	Less than before	No	No
Sree Debi Shaha	20	Female	Public University	1st year	Chattogram	Rural	6	Several days	More than half the days	More than half the days	More than half the days	Nearly everyday	Several days	Nearly everyday	Several days	Several days	Several days	Several days	More than half the days	More than half the days	Several days	Nearly everyday	Several days	Yes	Yes	No	Own Business	Less than before	No	No
Sadia Islam	20	Female	Public University	2nd year	Chattogram	Urban	4	Several days	Several days	Several days	More than half the days	Several days	Not at all	Several days	Several days	Not at all	Several days	Not at all	Several days	Not at all	Not at all	Not at all	Not at all	Yes	Yes	Yes	Private Job	Less than before	No	Yes
Miss Amena Begum	26	Female	Public University	Masters	Chattogram	Urban	4	Several days	Several days	Several days	More than half the days	Several days	Several days	Not at all	Several days	Not at all	Nearly everyday	Several days	Several days	Several days	Several days	Several days	More than half the days	Yes	Yes	Yes	Private Job	Less than before	No	Yes
Pranab Chakraborty	22	Male	Public University	4th/5th year	Chattogram	Rural	4	Several days	Several days	Nearly everyday	Several days	Several days	Not at all	Several days	Several days	Not at all	Several days	Several days	Several days	Several days	Several days	Several days	Several days	Yes	Yes	No	Government Job	Less than before	Yes	No
Muhammad Mahfuzur Rahman	20	Male	Public University	1st year	Chattogram	Urban	5	Several days	Several days	More than half the days	Several days	Several days	Not at all	Not at all	Not at all	Not at all	Not at all	Several days	Nearly everyday	Several days	Nearly everyday	Nearly everyday	Not at all	Yes	No	Yes	Private Job	Less than before	No	No
Jannatul Fardus	25	Female	Public University	1st year	Chattogram	Urban	5	Not at all	Not at all	Several days	Several days	Several days	Not at all	Not at all	Not at all	Not at all	Not at all	Nearly everyday	Not at all	Nearly everyday	Not at all	Not at all	Not at all	Yes	Yes	Yes	Government Job	Less than before	Yes	Yes
Ridoy saha	23	Male	Public University	4th/5th year	Chattogram	Urban	4	Nearly everyday	Nearly everyday	Nearly everyday	Nearly everyday	Several days	More than half the days	More than half the days	Several days	More than half the days	Nearly everyday	Nearly everyday	Nearly everyday	Nearly everyday	Several days	More than half the days	Nearly everyday	No	Yes	Yes	Own Business	Less than before	Yes	Yes
Joya karmakar	20	Female	Public University	2nd year	Chattogram	Urban	4	Nearly everyday	Nearly everyday	Nearly everyday	Several days	Nearly everyday	Nearly everyday	Nearly everyday	Several days	More than half the days	Several days	Several days	Nearly everyday	Several days	Nearly everyday	Nearly everyday	Nearly everyday	Yes	Yes	Yes	Own Business	Less than before	No	No
Tausif Ahmed	20	Male	Public University	2nd year	Chattogram	Urban	4	Not at all	Not at all	Several days	Not at all	Not at all	Several days	Not at all	More than half the days	Several days	Several days	Several days	More than half the days	Several days	More than half the days	More than half the days	Not at all	Yes	Yes	Yes	Private Job	Less than before	No	Yes
MD RobiUllah	20	Male	Public University	1st year	Chattogram	Rural	8	Several days	Nearly everyday	Several days	Several days	Nearly everyday	Several days	Several days	Not at all	Not at all	Not at all	Several days	Not at all	Several days	Nearly everyday	Several days	Several days	Yes	Yes	Yes	Private Job	More than before	Yes	Yes
Shahida Akter Mely	21	Female	Public University	2nd year	Chattogram	Rural	11	Several days	Not at all	Not at all	Several days	Not at all	Not at all	Several days	Several days	Not at all	Not at all	Not at all	Several days	Not at all	Not at all	Several days	Not at all	Yes	Yes	Yes	Government Job	Less than before	No	Yes
Nabil shad	21	Male	Public University	2nd year	Chattogram	Rural	12	Several days	More than half the days	Several days	Not at all	More than half the days	Nearly everyday	Several days	Several days	Not at all	Several days	Not at all	Several days	Not at all	Several days	More than half the days	Nearly everyday	Yes	Yes	No	Government Job	Less than before	No	Yes
Kanij Rukaiya Eitu	20	Female	Public University	2nd year	Chattogram	Urban	5	More than half the days	Not at all	Nearly everyday	Nearly everyday	More than half the days	Not at all	Several days	Not at all	Not at all	Not at all	Several days	More than half the days	More than half the days	Not at all	Nearly everyday	Not at all	Yes	Yes	Yes	Government Job	Same as before	No	No
Md. Omar Faruk Rimon	24	Male	Public University	Masters	Chattogram	Urban	8	Several days	More than half the days	More than half the days	Several days	Several days	Several days	More than half the days	Not at all	Not at all	Several days	Several days	More than half the days	Several days	Several days	Not at all	Several days	Yes	Yes	Yes	Government Job	Less than before	Yes	Yes
Rubiyat Sharmin	19	Female	Public University	1st year	Chattogram	Rural	3	Nearly everyday	Several days	Nearly everyday	Not at all	Not at all	Several days	Nearly everyday	Not at all	Not at all	Not at all	Not at all	Several days	Several days	Not at all	Nearly everyday	Not at all	No	Yes	Yes	Government Job	Less than before	No	Yes
Rubiyat Sharmin	19	Female	Public University	1st year	Chattogram	Rural	3	Nearly everyday	Several days	Nearly everyday	Not at all	Not at all	Several days	Nearly everyday	Not at all	Not at all	Not at all	Not at all	Several days	Several days	Not at all	Nearly everyday	Not at all	Yes	Yes	No	Government Job	Less than before	No	Yes
Hridoy Poddar	21	Male	Public University	2nd year	Chattogram	Rural	4	Several days	Several days	Several days	Nearly everyday	Not at all	Not at all	Not at all	Several days	Several days	Nearly everyday	Several days	Several days	Several days	Several days	Several days	Nearly everyday	Yes	Yes	No	Own Business	Less than before	Yes	Yes
Gourab Chakraborty	25	Male	Public University	Masters	Chattogram	Urban	8	Several days	Nearly everyday	Several days	Not at all	Several days	Nearly everyday	Not at all	Not at all	Several days	Several days	Not at all	Nearly everyday	Nearly everyday	Not at all	Nearly everyday	Not at all	Yes	Yes	No	Own Business	Less than before	Yes	Yes
Moon	19	Female	Public University	1st year	Chattogram	Rural	6	Not at all	Nearly everyday	Nearly everyday	Not at all	Nearly everyday	Nearly everyday	More than half the days	Nearly everyday	Nearly everyday	Nearly everyday	Several days	Nearly everyday	More than half the days	Nearly everyday	More than half the days	Nearly everyday	Yes	No	Yes	Private Job	Same as before	Yes	Yes
Afsana Hoque	24	Female	Public University	Masters	Chattogram	Urban	5	Several days	Nearly everyday	Nearly everyday	Several days	Not at all	Nearly everyday	Not at all	Not at all	Several days	Several days	Not at all	Nearly everyday	Several days	More than half the days	Nearly everyday	Several days	Yes	Yes	Yes	Government Job	Less than before	No	Yes
Md. Sajjad Hossain	24	Male	Public University	Masters	Chattogram	Urban	5	Several days	More than half the days	Several days	Not at all	Several days	Several days	More than half the days	Not at all	Several days	Several days	Several days	Several days	Several days	Several days	Nearly everyday	Several days	Yes	Yes	Yes	Government Job	Less than before	No	Yes
Ratri saha	21	Female	Private University	2nd year	Mymensingh	Rural	5	Nearly everyday	Nearly everyday	Nearly everyday	Nearly everyday	Several days	Nearly everyday	Nearly everyday	Several days	Nearly everyday	Nearly everyday	Nearly everyday	Nearly everyday	Nearly everyday	More than half the days	Nearly everyday	Nearly everyday	Yes	Yes	Yes	Private Job	Less than before	No	Yes
Md: Musharaf Hossain	25	Male	Public University	Masters	Chattogram	Rural	6	More than half the days	Nearly everyday	Several days	Several days	Several days	Nearly everyday	Nearly everyday	Not at all	Several days	More than half the days	Several days	More than half the days	More than half the days	Several days	More than half the days	Several days	Yes	Yes	Yes	Own Business	Less than before	No	Yes
Kaji Sarif	25	Male	Other	Masters	Chattogram	Rural	5	Not at all	Not at all	Several days	Not at all	Not at all	Not at all	Nearly everyday	Not at all	Not at all	Several days	Not at all	Several days	Not at all	Not at all	Not at all	Not at all	No	Yes	Yes	Farming	Same as before	No	Yes
Ritu Rani Datta	20	Female	Public University	2nd year	Chattogram	Rural	4	Several days	Not at all	Not at all	Several days	Not at all	Several days	Not at all	Nearly everyday	Not at all	Several days	Nearly everyday	Nearly everyday	Several days	Several days	Several days	Several days	Yes	Yes	No	Farming	Same as before	Yes	Yes
Shatabdy Bhowmick	20	Female	Public University	1st year	Chattogram	Urban	4	Several days	Several days	Several days	More than half the days	Several days	Nearly everyday	Not at all	Several days	Not at all	Several days	Several days	Several days	Several days	Several days	More than half the days	Not at all	Yes	Yes	Yes	Private Job	Same as before	No	No
AFSANA JANNATUL TUMPA	20	Female	Private University	2nd year	Dhaka	Rural	3	Not at all	Not at all	Several days	Not at all	Not at all	Not at all	Not at all	Not at all	Not at all	Not at all	Not at all	Not at all	Not at all	Not at all	Not at all	Not at all	Yes	Yes	Yes	Government Job	Less than before	No	No
Sumona Akter Poly	18	Female	Public University	1st year	Chattogram	Rural	7	More than half the days	More than half the days	Not at all	More than half the days	Not at all	Not at all	Not at all	Not at all	Not at all	More than half the days	Not at all	Not at all	Not at all	Not at all	Not at all	More than half the days	Yes	Yes	Yes	Government Job	Less than before	Yes	No
Md. Nayan Miah	20	Male	Private University	2nd year	Dhaka	Rural	4	Several days	Several days	Several days	Several days	Several days	More than half the days	Nearly everyday	Several days	Several days	Several days	Several days	More than half the days	Nearly everyday	Nearly everyday	More than half the days	More than half the days	Yes	No	Yes	Own Business	Less than before	No	No
Tanvir Ahmed Khan	25	Male	Public University	Masters	Chattogram	Rural	3	Nearly everyday	More than half the days	Several days	Several days	Not at all	More than half the days	Several days	Not at all	Not at all	Several days	Not at all	Nearly everyday	Several days	Several days	Several days	Nearly everyday	Yes	Yes	Yes	Own Business	More than before	No	No
Syed Mahabubul Alam	24	Male	Public University	Masters	Chattogram	Rural	4	More than half the days	More than half the days	More than half the days	Nearly everyday	Nearly everyday	Nearly everyday	Nearly everyday	More than half the days	Not at all	More than half the days	Several days	More than half the days	Several days	More than half the days	Nearly everyday	Nearly everyday	No	Yes	Yes	Government Job	Less than before	No	No
Syed Mahabubul Alam	24	Male	Public University	Masters	Chattogram	Rural	4	More than half the days	More than half the days	More than half the days	Nearly everyday	Nearly everyday	Nearly everyday	Nearly everyday	More than half the days	Not at all	More than half the days	Several days	More than half the days	Several days	More than half the days	Nearly everyday	Nearly everyday	Yes	Yes	Yes	Own Business	Less than before	Yes	Yes
Syed Mahabubul Alam	24	Male	Public University	Masters	Chattogram	Rural	4	More than half the days	More than half the days	More than half the days	Nearly everyday	Nearly everyday	Nearly everyday	Nearly everyday	More than half the days	Not at all	More than half the days	Several days	More than half the days	Several days	More than half the days	Nearly everyday	Nearly everyday	Yes	Yes	No	Government Job	Less than before	No	Yes
Mausumi Malek	26	Female	Other	Masters	Chattogram	Urban	6	More than half the days	Nearly everyday	More than half the days	Several days	Not at all	More than half the days	Nearly everyday	Not at all	Not at all	Not at all	Not at all	Several days	Several days	Several days	Several days	Nearly everyday	Yes	Yes	No	Government Job	Same as before	No	Yes
Abdullah Al Nayem	26	Male	Public University	Masters	Chattogram	Rural	4	Several days	Several days	Not at all	Several days	Not at all	Several days	Nearly everyday	Not at all	Not at all	Not at all	Not at all	Several days	Several days	Nearly everyday	Nearly everyday	Nearly everyday	Yes	Yes	No	Government Job	Same as before	No	Yes
Md. Rakibul Hasan	21	Male	Private University	2nd year	Chattogram	Rural	5	Nearly everyday	Nearly everyday	Nearly everyday	Several days	Not at all	Not at all	Not at all	Not at all	Not at all	Several days	Not at all	Nearly everyday	Not at all	Not at all	Nearly everyday	Not at all	Yes	Yes	Yes	Government Job	Less than before	Yes	No
Abdul Jabbar	20	Male	Public University	2nd year	Chattogram	Rural	6	Several days	Several days	Several days	Several days	Not at all	More than half the days	Several days	More than half the days	Several days	Not at all	Not at all	Several days	Not at all	Not at all	Nearly everyday	Not at all	Yes	Yes	No	Private Job	Less than before	No	No
Sumon Chandra shil	26	Male	Public University	Masters	Chattogram	Rural	6	Nearly everyday	Nearly everyday	Nearly everyday	Several days	Not at all	Nearly everyday	Nearly everyday	Not at all	Not at all	Several days	Several days	Nearly everyday	Nearly everyday	Several days	Nearly everyday	Nearly everyday	Yes	No	Yes	Government Job	Less than before	Yes	Yes
Sumon Chandra shil	26	Male	Public University	Masters	Chattogram	Rural	6	Nearly everyday	Nearly everyday	Nearly everyday	Several days	Not at all	Nearly everyday	Nearly everyday	Not at all	Not at all	Several days	Several days	Nearly everyday	Nearly everyday	Several days	Nearly everyday	Nearly everyday	Yes	No	No	Private Job	Less than before	No	No
Irin sultana	25	Female	Public University	1st year	Chattogram	Urban	6	Not at all	Not at all	Several days	Several days	Several days	Several days	More than half the days	More than half the days	More than half the days	More than half the days	Several days	Several days	More than half the days	Several days	More than half the days	Several days	Yes	Yes	Yes	Farming	Less than before	Yes	Yes
Najmul Hasan	19	Male	Public University	1st year	Dhaka	Rural	5	Nearly everyday	Nearly everyday	Nearly everyday	Several days	Several days	Several days	Nearly everyday	More than half the days	Several days	Not at all	Several days	Nearly everyday	Several days	Several days	Nearly everyday	Several days	Yes	Yes	Yes	Farming	Less than before	Yes	Yes
Soliman Bhuiyan	21	Male	Public University	2nd year	Chattogram	Rural	4	Several days	Several days	More than half the days	Nearly everyday	Not at all	Several days	Nearly everyday	Not at all	Not at all	Not at all	Several days	Several days	Several days	Several days	Several days	Not at all	Yes	No	No	Other	Less than before	No	Yes
Salma Akter	29	Female	Public University	Masters	Chattogram	Urban	3	Not at all	Not at all	Several days	Several days	Several days	More than half the days	Several days	More than half the days	More than half the days	Not at all	Several days	Several days	Not at all	Not at all	Not at all	Not at all	Yes	Yes	Yes	Government Job	Less than before	Yes	No
Mahbub Alam	26	Male	Public University	Masters	Dhaka	Urban	5	Several days	Several days	Several days	Several days	Several days	Several days	Not at all	Not at all	Not at all	Several days	More than half the days	Several days	Several days	More than half the days	More than half the days	Several days	Yes	Yes	Yes	Other	Less than before	Yes	Yes
Sujit Chandra Das	25	Male	Public University	Masters	Chattogram	Urban	5	More than half the days	Several days	More than half the days	Several days	Not at all	Several days	Several days	Not at all	Not at all	Several days	Not at all	More than half the days	Several days	Not at all	Several days	Not at all	No	No	Yes	Government Job	Same as before	No	No
Salma Akter	29	Female	Public University	Masters	Chattogram	Urban	3	Not at all	Not at all	Several days	Several days	Not at all	Not at all	Several days	Not at all	Not at all	Not at all	Not at all	Not at all	Not at all	Not at all	Not at all	Not at all	Yes	No	Yes	Own Business	Less than before	No	Yes
Jannatul Fabia	25	Female	Public University	Masters	Chattogram	Urban	4	Several days	Several days	Several days	Several days	Several days	Several days	Several days	Not at all	Not at all	Several days	Several days	Several days	Several days	Several days	Several days	Not at all	Yes	Yes	Yes	Government Job	Less than before	No	Yes
Abdullah Ibn Yousuf Shimul	26	Male	Public University	Masters	Rajshahi	Rural	4	Not at all	Not at all	Not at all	Not at all	Not at all	Not at all	Not at all	Nearly everyday	Not at all	Not at all	Not at all	Not at all	Not at all	Not at all	Not at all	Not at all	No	Yes	Yes	Government Job	Same as before	Yes	Yes
Abdula Al Arafat	21	Male	Private University	2nd year	Khulna	Urban	5	Not at all	Nearly everyday	Nearly everyday	Not at all	Not at all	Not at all	Not at all	Nearly everyday	Not at all	Not at all	Several days	Nearly everyday	Not at all	Several days	Several days	Several days	Yes	Yes	Yes	Own Business	Less than before	No	No
Taslima Akter	25	Female	Public University	Masters	Chattogram	Urban	3	Nearly everyday	Nearly everyday	Several days	Several days	Several days	Nearly everyday	Nearly everyday	Not at all	Not at all	Several days	Not at all	Several days	Several days	Not at all	More than half the days	Several days	Yes	Yes	Yes	Other	Less than before	No	Yes
Eashita islam	23	Female	Private University	2nd year	Chattogram	Rural	4	Nearly everyday	Nearly everyday	Nearly everyday	Nearly everyday	Nearly everyday	Not at all	Not at all	Several days	Not at all	Not at all	Several days	Not at all	Not at all	Not at all	Nearly everyday	Not at all	Yes	Yes	Yes	Own Business	Same as before	No	No
Kazi Jannat	22	Female	Private University	3rd year	Chattogram	Rural	6	Nearly everyday	Several days	Nearly everyday	More than half the days	Nearly everyday	Not at all	Several days	More than half the days	Not at all	Not at all	Several days	Not at all	Several days	Not at all	Several days	More than half the days	Yes	Yes	Yes	Own Business	Less than before	Yes	Yes
Fatema Tuz zhura	21	Female	Private University	2nd year	Chattogram	Rural	5	More than half the days	Nearly everyday	Nearly everyday	Several days	More than half the days	Nearly everyday	Several days	Several days	Nearly everyday	Several days	Several days	Nearly everyday	More than half the days	Not at all	Nearly everyday	Nearly everyday	No	No	No	Government Job	Less than before	No	No
Paroma	22	Female	Private University	3rd year	Dhaka	Urban	3	Several days	Nearly everyday	Several days	Several days	Several days	Nearly everyday	Several days	More than half the days	Nearly everyday	Several days	More than half the days	Nearly everyday	Nearly everyday	Not at all	Several days	More than half the days	No	Yes	Yes	Private Job	Less than before	No	No
Rukaiya Islam	22	Female	Private University	3rd year	Mymensingh	Urban	5	Several days	Several days	More than half the days	Several days	More than half the days	Not at all	Not at all	Not at all	Not at all	Several days	Not at all	Several days	Several days	Several days	More than half the days	Several days	No	Yes	No	Private Job	Same as before	Yes	Yes
Partho majumder	23	Male	Private University	3rd year	Mymensingh	Urban	3	Nearly everyday	Nearly everyday	More than half the days	Nearly everyday	Several days	Nearly everyday	Not at all	Not at all	Not at all	Nearly everyday	Several days	Nearly everyday	More than half the days	Several days	Nearly everyday	Several days	Yes	Yes	No	Government Job	Less than before	No	Yes
Auditi Nasir	23	Female	Private University	3rd year	Dhaka	Urban	6	More than half the days	Nearly everyday	Several days	Several days	Several days	More than half the days	More than half the days	Several days	More than half the days	Several days	Several days	Nearly everyday	Several days	Not at all	More than half the days	More than half the days	Yes	Yes	Yes	Private Job	Less than before	No	No
Tamanna Rashid	21	Female	Private University	2nd year	Dhaka	Urban	4	Not at all	Not at all	Several days	Several days	Not at all	Not at all	Not at all	Several days	Not at all	Several days	Several days	More than half the days	Not at all	Not at all	Several days	Several days	No	Yes	Yes	Own Business	Same as before	Yes	Yes
Homira Khanom Hane	21	Female	Private University	3rd year	Dhaka	Urban	6	Several days	Several days	Not at all	Several days	Several days	Several days	Not at all	Not at all	Not at all	Several days	Not at all	Several days	Not at all	Not at all	Several days	Not at all	No	Yes	Yes	Government Job	Less than before	No	No
Nusrat jahan ispa	22	Female	Private University	2nd year	Dhaka	Urban	5	Not at all	Several days	Several days	Not at all	Several days	Several days	Not at all	Not at all	Several days	Several days	Not at all	Several days	Not at all	Not at all	Several days	Several days	No	Yes	Yes	Own Business	Less than before	Yes	Yes
Sabrina Hossain	21	Female	Private University	3rd year	Dhaka	Urban	4	Several days	Not at all	Several days	Nearly everyday	Not at all	Not at all	Nearly everyday	Not at all	Not at all	Not at all	Not at all	Several days	Not at all	Not at all	Not at all	Not at all	No	Yes	Yes	Government Job	Less than before	No	No
homaira	22	Female	Private University	Masters	Dhaka	Urban	4	Nearly everyday	Nearly everyday	Nearly everyday	Nearly everyday	Nearly everyday	Several days	Several days	Several days	Several days	Several days	Several days	Not at all	Several days	Several days	Not at all	Not at all	Yes	Yes	Yes	Government Job	Same as before	No	No
Bhuiyan Hridoy	25	Male	Public University	Masters	Dhaka	Rural	5	Several days	Nearly everyday	Not at all	Not at all	Several days	Nearly everyday	More than half the days	Several days	Nearly everyday	More than half the days	Not at all	Not at all	Several days	Not at all	More than half the days	Not at all	Yes	Yes	Yes	Own Business	Less than before	No	No
Md Rakibul Islam	22	Male	Private University	1st year	Dhaka	Rural	6	Several days	Several days	Not at all	Not at all	Not at all	Several days	More than half the days	Not at all	Not at all	Several days	Several days	Several days	Several days	Not at all	More than half the days	Not at all	Yes	Yes	Yes	Government Job	Less than before	No	No
Golam rabbi raihan	21	Male	Other	3rd year	Chattogram	Rural	5	Several days	Several days	Nearly everyday	Several days	Not at all	Several days	Not at all	Nearly everyday	Several days	Not at all	Several days	Nearly everyday	Several days	Nearly everyday	Several days	Several days	No	Yes	No	Private Job	Same as before	No	Yes
Meher afroj jui	29	Female	Private University	2nd year	Dhaka	Urban	4	Several days	Several days	More than half the days	More than half the days	Several days	More than half the days	Not at all	Several days	Not at all	Several days	More than half the days	Nearly everyday	More than half the days	Nearly everyday	Nearly everyday	More than half the days	No	No	No	Other	Same as before	No	Yes
Nigar	22	Female	Private University	2nd year	Dhaka	Urban	5	Nearly everyday	Nearly everyday	Several days	Several days	Nearly everyday	Nearly everyday	Several days	Not at all	Nearly everyday	Nearly everyday	Several days	Nearly everyday	Several days	Several days	Nearly everyday	Not at all	Yes	Yes	No	Government Job	Less than before	No	Yes
Kaosar Ahammed	20	Male	Public University	3rd year	Dhaka	Urban	3	Several days	Several days	Nearly everyday	Several days	Not at all	Nearly everyday	Not at all	Not at all	Not at all	Several days	Not at all	More than half the days	Several days	More than half the days	Not at all	Not at all	Yes	No	Yes	Government Job	Less than before	No	No
Md. Borhan Uddin	25	Male	Private University	Masters	Rangpur	Rural	4	Several days	Several days	Not at all	Not at all	Not at all	Several days	Not at all	Not at all	Not at all	Not at all	Not at all	Several days	Not at all	Not at all	Not at all	Not at all	Yes	Yes	Yes	Government Job	Same as before	No	No
Rabina Islam Oishi	20	Female	Public University	2nd year	Dhaka	Urban	4	Nearly everyday	Several days	Nearly everyday	Nearly everyday	Nearly everyday	More than half the days	Nearly everyday	Not at all	Several days	More than half the days	Several days	Nearly everyday	Nearly everyday	More than half the days	Nearly everyday	More than half the days	No	No	Yes	Government Job	Same as before	No	Yes
Tahasin Zahan Mousumi	24	Female	Public University	Masters	Rajshahi	Urban	3	More than half the days	More than half the days	Nearly everyday	Nearly everyday	More than half the days	Several days	Several days	Not at all	Not at all	Not at all	Not at all	Several days	Not at all	Not at all	Several days	Not at all	Yes	Yes	Yes	Private Job	Less than before	No	No
Md. Sajjadul Kaium khan	26	Male	Public University	1st year	Chattogram	Urban	3	Several days	Not at all	Several days	Not at all	Not at all	Not at all	Not at all	Not at all	Not at all	Several days	Several days	More than half the days	Several days	Several days	More than half the days	Several days	Yes	Yes	Yes	Private Job	Same as before	No	Yes
Karishma Ahmed	24	Female	Public University	4th/5th year	Chattogram	Urban	4	Not at all	More than half the days	Not at all	Not at all	Not at all	More than half the days	Not at all	Not at all	Not at all	Several days	Not at all	Several days	Not at all	Not at all	Not at all	Not at all	Yes	Yes	Yes	Government Job	Same as before	No	No
Mohosina Parvin	22	Female	Private University	3rd year	Khulna	Rural	4	More than half the days	Several days	More than half the days	More than half the days	Several days	Not at all	Not at all	More than half the days	Not at all	More than half the days	Not at all	Several days	More than half the days	Several days	Not at all	Not at all	Yes	Yes	No	Own Business	Less than before	No	No
meherunnesa jumur	20	Female	Private University	2nd year	Dhaka	Rural	4	Not at all	Not at all	Not at all	Not at all	Not at all	Not at all	Not at all	Not at all	Not at all	Not at all	Not at all	Not at all	Nearly everyday	Not at all	Not at all	Not at all	No	No	No	Government Job	Less than before	No	No
Ripa Akter	25	Female	Public University	Masters	Chattogram	Urban	6	Several days	Several days	Several days	Several days	Not at all	Several days	Several days	Several days	Not at all	Several days	Not at all	Several days	Several days	Not at all	Several days	Several days	Yes	Yes	No	Government Job	Same as before	Yes	No
Israt Jahan Tanni	20	Female	Private University	2nd year	Chattogram	Urban	5	Several days	Several days	Nearly everyday	Several days	Not at all	Several days	Not at all	Several days	Not at all	Several days	Not at all	More than half the days	Several days	More than half the days	Several days	More than half the days	Yes	Yes	Yes	Own Business	Less than before	Yes	Yes
